# Supplementary material for: What is the attitude towards and the current practice of information exchange during self-medication counselling in German community pharmacies? An assessment through self-report and non-participant observation
Source: PLoS One. 2020 Oct 14;15(10):e0240672. doi: 10.1371/journal.pone.0240672 (PMC7556488; doi:10.1371/journal.pone.0240672)
Supplement: S1 Data — (XLSX) [file pone.0240672.s002.xlsx]

## Sheet: Survey
CASE	Level of importance Who is the patient? (very unimportant=1; rather unimportant=2, rather important=3; very important=4; not answered (na)=-9)	Level of importance Symptoms? (very unimportant=1; rather unimportant=2, rather important=3; very important=4; na=-9)	Level of importance When did the symptoms start? (very unimportant=1; rather unimportant=2, rather important=3; very important=4; na=-9)	Level of importance Actions taken? (very unimportant=1; rather unimportant=2, rather important=3; very important=4; na=-9)	Level of importance Coexisting health conditions? (very unimportant=1; rather unimportant=2, rather important=3; very important=4; na=-9)	Level of importance Concurrent medication? (very unimportant=1; rather unimportant=2, rather important=3; very important=4; na=-9)	Level of importance Clinical effect (very unimportant=1; rather unimportant=2, rather important=3; very important=4; na=-9)	Level of importance Dosage (very unimportant=1; rather unimportant=2, rather important=3; very important=4; na=-9)	Level of importance Route of administration (very unimportant=1; rather unimportant=2, rather important=3; very important=4; na=-9)	Level of importance Duration of administration (very unimportant=1; rather unimportant=2, rather important=3; very important=4; na=-9)	Level of importance Side effects (very unimportant=1; rather unimportant=2, rather important=3; very important=4; na=-9)	Level of importance When to see a physician (very unimportant=1; rather unimportant=2, rather important=3; very important=4; na=-9)	Practical procedure Who is the patient? (in almost all=4; in the most=3; in a few=2; in hardly any consultations=1; na=-9)	Practical procedure Symptoms? (in almost all=4; in the most=3; in a few=2; in hardly any consultations=1; na=-9)	Practical procedure When did the symptoms start? (in almost all=4; in the most=3; in a few=2; in hardly any consultations=1; na=-9)	Practical procedure Actions taken? (in almost all=4; in the most=3; in a few=2; in hardly any consultations=1; na=-9)	Practical procedure Coexisting health conditions? (in almost all=4; in the most=3; in a few=2; in hardly any consultations=1; na=-9)	Practical procedure Concurrent medication? (in almost all=4; in the most=3; in a few=2; in hardly any consultations=1; na=-9)	Practical procedure Clinical effect (in almost all=4; in the most=3; in a few=2; in hardly any consultations=1; na=-9)	Practical procedure Dosage (in almost all=4; in the most=3; in a few=2; in hardly any consultations=1; na=-9)	Practical procedure Route of administration (in almost all=4; in the most=3; in a few=2; in hardly any consultations=1; na=-9)	Practical procedure Duration of administration (in almost all=4; in the most=3; in a few=2; in hardly any consultations=1; na=-9)	Practical procedure Side effects (in almost all=4; in the most=3; in a few=2; in hardly any consultations=1; na=-9)	Practical procedure When to see a physician (in almost all=4; in the most=3; in a few=2; in hardly any consultations=1; na=-9)	Level of difficulty Who is the patient? (very easy=4; rather easy=3; rather difficult=2; very difficult=1; na=-9)	Level of difficulty Symptoms? (very easy=4; rather easy=3; rather difficult=2; very difficult=1; na=-9)	Level of difficulty When did the symptoms start? (very easy=4; rather easy=3; rather difficult=2; very difficult=1; na=-9)	Level of difficulty Actions taken? (very easy=4; rather easy=3; rather difficult=2; very difficult=1; na=-9)	Level of difficulty Coexisting health conditions? (very easy=4; rather easy=3; rather difficult=2; very difficult=1; na=-9)	Level of difficulty Concurrent medication? (very easy=4; rather easy=3; rather difficult=2; very difficult=1; na=-9)	Level of difficulty Clinical effect (very easy=4; rather easy=3; rather difficult=2; very difficult=1; na=-9)	Level of difficulty Dosage (very easy=4; rather easy=3; rather difficult=2; very difficult=1; na=-9)	Level of difficulty Route of administration (very easy=4; rather easy=3; rather difficult=2; very difficult=1; na=-9)	Level of difficulty Duration of administration (very easy=4; rather easy=3; rather difficult=2; very difficult=1; na=-9)	Level of difficulty Side effects (very easy=4; rather easy=3; rather difficult=2; very difficult=1; na=-9)	Level of difficulty When to see a physician (very easy=4; rather easy=3; rather difficult=2; very difficult=1; na=-9)	Barriers (Number of options or none of the factors=-1)	Barrier Time (no=1, yes=2)	Barrier Interest (no=1, yes=2)	Barrier Not enough information: patient (no=1, yes=2)	Barrier Language (no=1, yes=2)	Barrier Distraction (no=1, yes=2)	Barrier Software (no=1, yes=2)	Barrier Not enough information: medications (no=1, yes=2)	Age ([years]; excluded due to plausibility of value=-9; na= 'empty field')	Gender (male=1; female=2; na=-9)	Profession (pharmacist=1; pharmaceutical engineer=2; PTA=4; trainee pharmacist=6; PTA in training=7; na=-9)	Work experience ([years]; excluded due to plausibility of value=-9; na= 'empty field')	Weekly working time ([hours]; excluded due to plausibility of value=-9; na= 'empty field')
928	4	3	4	4	3	4	3	3	4	2	3	4	3	2	2	2	1	1	3	4	4	3	2	4	3	2	1	2	1	1	3	3	3	2	2	2	3	2	2	2	1	1	1	2	48	1	1	9	1
943	4	4	4	3	3	4	4	3	3	3	4	4	3	3	3	2	2	1	3	2	2	3	4	4	4	3	2	2	2	2	3	3	4	4	2	2	4	2	2	2	1	1	1	2	50	2	4	20	37
949	4	4	4	4	4	4	3	4	4	4	3	4	4	4	3	3	3	4	3	4	4	4	3	4	4	3	4	4	3	3	3	3	4	4	3	3	2	1	2	2	1	1	1	1	64	1	1	33	50
952	4	4	4	4	4	4	4	4	4	3	3	4	4	4	4	4	4	4	3	4	4	4	2	4	4	4	3	3	4	4	4	4	4	3	3	4	-1	1	1	1	1	1	1	1	40	1	1	15	40
956	3	4	4	3	3	4	3	4	4	4	2	3	4	3	3	2	2	3	3	4	4	3	2	3	4	3	3	3	3	2	3	4	4	3	1	3	2	1	2	2	1	1	1	1	38	2	1	12	50
958	4	4	4	4	4	4	4	4	4	4	4	4	4	4	4	4	4	3	4	4	4	4	3	3	4	4	4	3	3	3	4	4	4	4	3	3	3	1	2	2	2	1	1	1	51	2	1	25	40
960	4	4	4	4	4	4	4	4	4	4	4	4	3	4	3	3	3	3	3	3	3	3	3	3	4	4	3	3	3	3	4	4	4	4	4	4	2	1	2	2	1	1	1	1	61	1	1	37	50
962	4	4	3	3	3	3	4	4	4	4	3	3	4	3	2	3	2	2	4	4	4	3	2	2	4	3	2	3	2	2	3	4	4	3	2	2	1	1	1	2	1	1	1	1	33	2	1	8	38
963	4	4	4	3	3	4	4	4	4	4	3	3	4	4	4	4	4	4	4	4	4	4	3	4	4	4	4	4	4	4	4	4	4	4	4	4	4	2	2	2	1	1	1	2	28	1	1	3.5	38
964	4	4	4	4	4	4	4	4	4	4	2	4	4	4	4	3	3	3	4	4	4	4	2	3	4	4	3	3	2	2	4	4	4	4	2	3	3	1	2	2	2	1	1	1	34	2	1	12	40
966	4	4	3	4	4	4	4	3	4	4	2	1	4	3	2	3	2	4	3	3	4	4	2	4	3	3	2	3	2	2	4	4	4	2	2	4	3	2	2	2	1	1	1	1	22	2	4	4	40
967	4	4	4	4	4	4	4	4	4	4	3	3	3	3	3	2	2	3	3	4	2	3	3	3	3	3	3	2	2	3	3	3	3	3	2	3	3	1	2	2	1	1	1	2	26	2	1	1	38
969	4	4	4	4	4	4	4	4	4	4	4	4	4	4	4	4	3	3	4	4	4	4	4	4	4	4	4	4	3	3	4	4	4	4	4	4	4	1	2	2	2	1	1	2	39	2	1	18	40
971	4	4	3	4	3	4	4	4	4	3	2	4	4	3	3	2	3	2	3	4	4	3	2	3	4	2	3	2	3	3	2	4	4	3	1	3	4	2	2	2	1	1	1	2	32	2	1	2	30
975	4	4	4	4	4	4	4	4	4	4	4	4	4	4	3	3	2	3	3	4	4	3	3	3	3	3	3	2	3	2	3	4	4	4	3	4	3	1	2	2	2	1	1	1	37	2	1	12	40
980	4	4	4	3	3	3	3	3	3	3	3	4	4	4	3	2	2	3	3	4	4	2	2	3	4	3	2	2	1	2	3	3	3	2	2	4	3	1	2	2	1	1	1	2	29	1	1	1	40
981	4	4	3	3	3	3	3	4	4	4	2	3	3	2	2	2	2	2	3	4	4	3	2	3	3	3	2	2	2	2	3	4	4	3	2	3	3	2	2	2	1	1	1	1	42	1	1	12	40
983	4	4	4	4	4	4	4	4	4	4	3	4	4	4	3	3	3	3	4	4	4	4	4	4	4	4	4	3	2	2	3	3	3	3	3	3	1	1	2	1	1	1	1	1	49	1	1	20	30
984	4	4	4	3	3	4	3	4	4	4	3	3	4	4	4	3	3	3	3	4	4	4	3	3	4	3	3	3	3	3	4	4	4	4	4	4	2	1	2	2	1	1	1	1	38	2	1	14	38
985	4	4	4	4	4	4	4	3	3	3	3	3	3	4	4	3	2	3	3	4	3	3	2	3	4	3	3	3	2	3	3	4	3	3	2	3	2	1	2	2	1	1	1	1	26	2	1	4	40
986	4	4	4	3	4	4	4	4	4	4	4	4	3	4	3	3	3	3	4	4	4	4	3	4	4	4	4	4	4	4	4	4	4	4	3	4	3	1	2	2	2	1	1	1	54	2	1	20	50
990	4	4	4	4	4	4	3	4	4	4	3	4	4	4	4	3	4	4	4	4	4	4	2	3	4	3	3	3	3	3	4	4	4	4	2	3	3	1	2	2	2	1	1	1	29	2	1	4	40
991	4	4	4	4	4	4	4	4	4	4	4	4	4	4	4	4	4	4	4	4	4	4	4	4	4	4	4	4	4	3	4	4	4	4	4	4	2	1	2	2	1	1	1	1	51	2	1	26	42
995	4	3	4	3	3	4	4	4	4	4	2	4	4	3	4	4	3	4	4	4	4	3	2	3	4	4	4	4	3	4	4	4	4	4	2	3	4	1	2	2	2	1	1	2	31	2	1	6	30
996	4	4	3	4	3	3	4	4	4	3	2	3	4	4	4	4	2	3	3	4	4	3	2	2	4	3	4	4	3	3	4	4	4	3	2	3	4	2	2	2	2	1	1	1	51	2	1	24	28
998	4	4	3	3	4	4	4	4	4	4	3	4	4	4	4	4	4	4	4	4	4	4	2	4	4	4	4	4	4	4	4	4	4	4	4	4	4	2	2	2	2	1	1	1	39	2	1	10	40
999	4	4	4	4	4	4	3	4	4	4	3	4	3	3	3	2	3	3	3	3	3	3	2	4	3	3	3	3	2	2	3	3	3	3	2	3	2	2	2	1	1	1	1	1	43	2	1	15	40
1002	4	4	4	4	4	4	4	4	4	4	3	4	3	3	3	3	3	3	4	4	4	3	3	3	2	2	2	2	2	2	3	3	3	3	3	3	3	2	2	2	1	1	1	1	55	2	1	32	38
1003	4	4	4	4	4	4	4	4	4	4	3	3	4	4	3	3	4	4	4	4	4	4	3	4	4	3	4	4	3	3	3	4	4	4	3	4	3	1	2	2	2	1	1	1	43	2	1	20	40
1004	4	4	4	4	4	4	4	4	4	3	3	3	4	4	3	4	3	3	4	4	4	3	4	3	4	4	4	4	3	3	4	4	4	4	3	3	2	1	2	2	1	1	1	1	46	2	1	25	37
1008	4	4	3	3	4	3	3	4	4	4	2	4	4	3	3	3	3	3	3	4	4	4	2	3	3	3	2	2	2	2	3	3	3	3	2	2	1	1	2	2	1	1	1	1	36	1	1	11	38
1012	3	3	3	3	3	3	3	4	4	4	3	4	3	3	3	3	3	3	3	3	3	2	2	3	4	3	3	3	2	2	3	3	3	3	2	3	3	1	2	2	1	1	1	2	33	2	1	6	25
1013	4	4	4	3	4	3	4	4	4	4	3	4	3	3	3	2	2	2	4	4	4	4	3	4	4	4	3	3	3	2	3	3	4	3	2	3	4	2	2	2	2	1	1	1	50	1	1	25	65
1015	3	4	3	3	4	3	4	4	4	4	4	4	4	4	3	3	3	3	3	3	4	3	2	3	3	3	3	3	2	2	3	3	3	3	3	2	3	2	2	2	1	1	1	1	48	1	1	12	-9
1016	4	4	4	4	4	4	3	4	4	3	3	3	4	3	3	2	3	3	3	4	4	3	2	2	4	3	3	3	3	3	3	4	4	3	3	3	3	2	2	2	1	1	1	1	32	2	1	6	35
1021	4	4	3	4	3	3	4	4	4	3	3	3	4	4	3	3	2	2	4	4	4	3	2	2	4	4	4	4	2	2	3	4	4	3	2	3	3	1	2	2	2	1	1	1	41	2	1	15	30
1022	4	4	4	4	4	4	4	4	4	4	3	4	4	4	4	4	3	3	4	4	4	4	3	3	4	4	4	4	3	3	4	4	4	4	3	3	3	2	2	2	1	1	1	1	59	1	1	33	60
1023	3	3	3	3	3	3	3	3	3	3	3	3	3	3	3	3	3	3	3	3	3	3	3	3	4	4	4	4	4	4	4	4	4	4	4	4	1	2	1	1	1	1	1	1	26	2	2	3	40
1025	4	4	4	4	4	4	4	4	4	4	3	4	4	4	4	4	3	3	4	4	4	4	3	4	4	4	4	4	4	4	3	4	3	3	3	4	3	1	2	2	2	1	1	1	57	2	1	34	45
1026	4	4	3	3	3	3	3	4	3	2	2	3	4	4	3	3	2	2	3	4	4	2	2	2	4	3	2	2	1	1	3	4	4	4	2	2	3	1	2	2	1	1	1	2	26	2	1	3	35
1027	3	4	3	3	3	4	3	4	4	3	3	3	4	4	3	3	3	2	3	4	4	3	1	2	3	3	3	3	3	2	4	4	4	4	3	3	2	1	2	2	1	1	1	1	28	2	1	4	35
1028	4	4	4	4	3	3	4	4	4	4	3	3	3	3	3	3	2	2	3	4	4	4	3	3	3	2	3	2	2	2	3	3	3	3	3	3	3	2	2	2	1	1	1	1	46	2	2	22	25
1029	4	4	3	3	4	4	3	4	4	3	3	4	4	4	3	3	3	3	3	4	4	3	2	4	3	3	3	2	2	2	3	3	3	3	2	3	2	2	2	1	1	1	1	1	26	2	1	2	38
1031	4	4	4	4	4	4	4	4	4	4	2	3	4	4	4	4	4	4	4	4	4	4	2	3	4	3	4	4	2	2	4	4	4	4	2	4	2	1	2	2	1	1	1	1	34	2	1	11	40
1032	4	4	3	3	4	4	4	4	4	3	3	3	3	3	3	2	3	3	3	4	4	3	2	3	4	3	3	3	2	2	3	4	4	4	3	3	3	1	2	2	2	1	1	1	35	2	1	11	40
1033	4	4	4	3	4	4	4	4	3	4	3	3	4	3	3	3	2	2	3	4	4	3	2	4	4	4	3	3	2	2	3	4	4	3	3	4	2	1	2	2	1	1	1	1	26	2	1	3	40
1035	4	4	3	2	2	4	3	4	4	3	2	4	4	4	3	3	1	4	3	4	4	3	2	4	4	4	4	4	2	3	4	4	4	4	3	4	2	2	2	1	1	1	1	1	27	2	1	3	40
1039	4	4	4	3	4	4	3	4	3	3	2	3	3	2	2	1	3	4	2	4	2	3	1	2	4	4	4	4	3	4	3	4	3	3	2	2	4	1	2	1	2	1	2	2	27	2	1	1	35
1049	4	4	3	3	4	3	4	4	4	3	3	4	4	3	3	2	3	3	4	4	4	3	3	4	3	4	3	3	2	3	4	3	4	3	3	4	2	2	1	2	1	1	1	1	44	2	1	12	35
1054	4	4	4	4	4	4	4	4	4	3	2	2	4	3	2	2	2	2	4	4	4	4	2	4	2	3	2	3	3	2	3	4	4	3	3	2	2	1	2	2	1	1	1	1	66	2	1
1059	4	4	4	4	4	4	3	4	4	3	2	3	3	3	2	2	4	3	2	4	4	3	2	3	3	2	2	3	2	2	2	4	4	3	2	2	3	1	2	2	2	1	1	1	28	2	1	6	40
1060	4	4	4	4	4	4	3	4	4	3	3	4	3	4	3	3	2	3	3	4	4	3	2	3	4	4	4	3	3	2	3	3	3	3	2	3	3	2	2	2	1	1	1	1	28	2	1	4	40
1061	4	4	3	3	3	3	3	4	4	3	3	3	4	4	3	2	2	3	3	4	4	3	2	2	3	4	3	3	2	2	3	4	4	3	2	3	2	1	2	2	1	1	1	1	29	1	1	4	40
1062	4	4	4	4	4	4	4	4	4	4	3	4	4	3	3	3	3	3	4	4	4	4	3	4	4	2	2	3	2	2	4	4	4	4	3	4	3	1	2	2	2	1	1	1	37	2	1	16	50
1064	4	4	4	4	3	2	4	4	4	4	2	4	4	4	4	3	2	2	3	3	3	3	2	4	4	4	4	4	2	2	4	4	4	4	3	4	2	2	2	1	1	1	1	1	39	2	1	17	42
1069	4	4	4	3	4	4	4	4	4	3	4	4	4	4	4	4	3	4	4	4	4	4	4	3	4	4	4	3	3	4	4	4	4	4	4	3	2	1	1	1	2	1	1	2	27	2	1	1	35
1072	4	4	3	3	4	4	4	4	4	3	3	3	4	3	3	3	3	3	4	4	4	3	3	4	4	4	3	3	3	3	3	4	4	4	3	3	3	2	2	1	2	1	1	1	42	2	1	20	40
1076	4	4	4	4	4	4	4	4	4	4	3	4	3	4	4	3	3	3	4	4	4	3	2	3	3	4	3	3	3	3	4	4	4	4	3	4	3	2	2	1	1	1	2	1	36	2	1	13	30
1077	3	4	4	3	4	4	3	4	4	4	2	3	4	3	3	3	3	3	3	4	4	4	2	4	3	3	4	3	2	2	4	4	4	4	2	3	3	2	2	2	1	1	1	1	35	1	1	4	32
1078	4	3	3	3	3	4	3	4	4	3	3	4	4	3	3	3	4	4	4	4	4	4	3	3	4	3	2	3	2	2	4	3	4	3	3	3	4	2	2	2	2	1	1	2	31	2	1	6	40
1080	4	4	4	4	4	4	3	4	4	3	2	3	4	4	3	3	3	3	3	4	4	3	2	3	4	4	3	3	3	3	4	4	4	3	3	3	-1	1	1	1	1	1	1	1	32	2	1	8	35
1085	4	4	4	4	4	4	4	4	4	4	4	4	4	4	4	4	4	4	4	4	4	4	4	4	3	3	3	3	3	3	4	4	4	4	3	3	4	1	2	2	2	1	1	2	46	2	1	21	32
1087	4	4	4	4	3	3	4	4	4	4	3	4	3	4	4	4	3	3	3	4	4	4	2	3	3	4	4	4	3	4	4	4	4	4	4	3	2	1	2	2	1	1	1	1	60	2	1	37	35
1091	4	4	4	3	4	4	4	4	4	4	4	4	4	4	4	3	3	4	4	4	4	4	3	3	3	4	3	3	3	2	3	4	4	3	3	3	2	1	2	2	1	1	1	1	28	2	1	4	40
1092	4	4	4	4	4	4	3	4	4	4	3	4	3	3	4	3	3	3	3	4	4	4	3	4	3	2	3	2	2	1	3	4	4	4	3	4	1	1	1	2	1	1	1	1	51	2	1	25	30
1095	4	3	3	3	4	4	3	4	4	4	3	3	4	4	3	3	3	3	3	4	3	3	2	2	4	3	3	3	3	3	3	4	4	4	3	3	4	2	2	2	2	1	1	1	35	2	1	17	40
1096	4	4	3	3	3	3	4	4	3	3	2	3	4	4	3	3	3	3	4	4	3	3	2	4	4	3	3	3	2	2	4	3	3	3	2	3	2	1	2	2	1	1	1	1	45	2	1	22	45
1097	4	4	4	4	3	3	3	4	4	4	2	4	4	4	3	4	3	4	4	4	4	4	3	4	4	4	4	3	3	3	4	4	4	4	3	4	-1	1	1	1	1	1	1	1	34	2	1	12	35
1098	4	4	4	4	4	4	4	4	4	4	4	4	3	4	4	3	4	3	3	4	4	4	4	4	3	3	3	3	3	2	3	4	4	3	3	4	4	2	2	2	2	1	1	1	50	2	1	28	30
1099	4	4	3	4	4	4	4	4	3	4	3	4	3	3	3	3	3	3	3	3	2	3	2	3	3	3	4	3	2	2	3	2	3	3	3	4	4	2	2	2	1	1	1	2	27	2	1	2	36
1100	4	4	4	3	3	4	4	3	3	4	4	3	3	2	3	3	2	2	4	4	4	3	2	2	4	3	3	3	2	2	4	4	4	4	3	3	2	1	2	2	1	1	1	1	42	2	1	16	45
1101	4	4	4	4	4	4	4	4	4	4	3	4	4	3	3	3	2	2	3	4	4	3	2	3	3	2	2	2	2	2	3	3	4	3	2	3	4	2	2	2	2	1	1	1	41	2	4	16	30
1102	4	4	3	3	4	4	3	4	4	4	2	3	4	4	3	3	3	3	3	4	4	4	2	3	3	3	3	2	3	4	3	4	4	4	2	3	2	1	1	2	2	1	1	1	37	2	4	20	37
1103	4	4	4	4	4	4	4	4	4	4	4	4	3	4	3	3	3	3	3	3	3	3	2	3	4	4	4	4	3	3	4	4	4	4	4	4	3	1	2	2	2	1	1	1	48	2	1	25	35
1105	4	4	4	3	3	3	3	4	4	4	3	3	3	3	2	2	3	2	3	4	4	3	3	3	3	3	3	3	3	2	3	4	4	3	3	3	3	2	1	1	2	2	1	1	36	2	1	9	38
1107	4	4	4	4	4	4	4	4	4	4	3	4	4	4	4	3	4	3	3	4	4	3	3	3	3	3	3	2	2	2	3	3	3	3	2	2	3	2	2	2	1	1	1	1	50	2	2	33	40
1110	4	4	4	4	4	4	4	4	4	4	3	4	4	4	4	4	2	3	4	4	4	4	2	4	4	3	4	4	2	2	4	4	4	4	3	4	2	1	2	2	2	1	1	1	30	2	1	4	40
1113	4	4	3	3	4	3	4	4	4	3	2	2	3	4	2	2	4	2	4	4	4	2	1	2	3	3	3	3	2	2	4	3	3	2	2	3	2	1	2	2	1	1	1	1	25	2	1	2.5	40
1114	4	4	4	4	4	4	4	4	4	4	3	4	3	4	4	4	3	4	3	4	4	4	2	2	4	3	3	3	4	3	3	3	3	3	2	3	2	2	1	2	1	1	1	1	62	2	1	37	45
1116	4	4	3	3	4	4	4	4	4	4	3	4	4	3	3	3	3	3	3	4	4	3	1	2	4	3	3	3	3	2	3	3	3	2	3	3	1	1	1	2	1	1	1	1	30	2	4	7	40
1117	4	4	4	3	3	4	3	4	4	3	2	4	4	4	3	3	3	3	4	4	4	4	1	3	4	4	4	4	3	3	4	4	4	4	2	4	2	2	1	2	1	1	1	1	39	2	1	10	25
1118	4	4	4	3	4	4	4	4	3	4	3	4	4	4	3	3	3	3	3	4	4	3	2	3	3	3	2	2	1	1	4	3	4	3	2	2	3	1	2	2	2	1	1	1	42	1	1	17	55
1122	4	4	4	4	4	4	4	4	4	4	3	4	4	3	3	3	3	3	4	4	4	4	3	4	3	3	3	3	3	2	4	4	4	4	4	4	2	2	1	2	1	1	1	1	28	1	1	3	39
1124	4	4	4	4	4	4	4	4	4	4	4	4	4	4	3	3	3	3	4	4	4	4	3	4	4	4	4	3	3	2	3	3	3	3	3	3	3	1	2	2	2	1	1	1	44	2	4	22	40
1127	4	4	4	4	4	4	4	4	4	4	4	4	4	4	4	3	3	3	4	4	4	4	3	4	4	2	2	2	4	2	4	4	4	4	3	3	2	1	2	2	1	1	1	1	50	2	1	25	35
1128	4	3	3	4	4	3	4	3	3	3	3	3	3	3	3	3	2	2	4	4	4	3	2	3	3	4	4	4	3	3	4	4	4	4	4	4	3	1	2	2	2	1	1	1	38	2	1	10	30
1136	4	4	4	4	4	4	4	4	4	4	4	4	4	4	4	4	3	4	4	4	4	4	3	4	4	4	4	4	4	4	3	4	4	4	3	3	2	2	1	1	1	2	1	1	59	2	1	30	45
1139	4	4	4	3	4	4	4	4	4	3	2	3	3	4	3	3	3	3	3	4	4	2	1	2	3	3	3	3	2	2	3	4	4	3	2	2	4	2	2	2	2	1	1	1	32	2	1	8	36
1146	4	4	4	4	2	4	4	4	4	3	3	3	4	4	3	3	2	3	3	4	4	2	2	2	4	4	3	3	2	3	4	4	4	3	3	2	3	1	2	1	1	1	2	2	51	2	1	20	30
1148	4	4	4	4	4	4	4	4	3	2	3	3	3	4	4	4	3	2	3	4	4	3	2	3	4	3	2	2	1	2	3	4	4	3	2	3	3	1	2	2	2	1	1	1	48	2	1	24	30
1149	4	4	4	3	4	4	3	4	4	3	3	3	4	4	3	3	3	2	3	3	3	3	2	2	3	3	3	3	3	2	4	4	4	3	2	3	2	1	2	2	1	1	1	1	42	1	1	10	50
1150	4	4	4	4	4	4	4	4	4	4	4	4	3	4	3	3	3	3	4	4	4	4	3	4	4	4	4	3	3	3	4	4	4	4	4	4	1	1	2	1	1	1	1	1	45	2	1	14	30
1151	4	4	3	3	4	4	4	4	4	4	4	3	3	4	3	3	4	4	3	4	4	2	2	2	4	3	3	3	4	3	2	3	3	2	3	3	3	1	2	2	2	1	1	1	29	2	1	2	50
1152	4	4	3	4	4	4	4	4	4	3	3	4	3	3	3	3	3	3	3	4	4	4	2	3	3	3	2	4	2	2	3	4	4	4	3	3	3	1	2	2	2	1	1	1	42	2	1	16	39
1157	4	4	4	3	4	4	4	4	4	3	3	4	4	4	4	3	4	3	4	3	3	3	2	3	3	4	4	4	3	3	4	3	3	4	3	2	3	2	2	1	2	1	1	1	45	2	1	20	50
1162	4	4	4	4	4	4	4	4	4	4	4	4	2	3	3	3	2	2	2	3	3	3	2	2	3	2	2	2	1	1	2	4	4	4	3	2	3	1	2	2	1	1	1	2	60	2	2	40	30
1164	3	3	2	3	3	3	4	4	4	3	3	3	3	3	2	3	2	2	4	4	4	4	3	2	3	2	2	2	2	2	3	3	3	2	2	2	2	1	2	2	1	1	1	1	58	2	1	18	50
1165	3	4	3	3	3	4	4	4	4	4	3	4	3	3	3	3	3	3	3	4	4	4	3	4	3	3	2	3	2	3	3	4	4	3	2	3	4	1	2	2	2	2	1	1	41	2	1	17	30
1167	4	3	3	3	4	4	3	3	3	2	2	2	3	3	3	2	3	3	4	4	3	2	2	3	4	3	3	3	3	2	3	3	3	3	2	2	3	1	2	2	2	1	1	1	32	1	1	6	38
1168	3	4	3	3	4	4	3	4	4	3	3	3	3	4	3	3	3	3	3	4	4	4	3	3	3	2	3	4	3	2	3	3	4	3	3	3	2	1	2	2	1	1	1	1	45	1	1	17	40
1170	4	4	4	4	4	4	4	4	4	4	4	4	4	4	4	4	4	4	3	4	4	4	2	3	4	3	4	4	4	4	3	4	4	4	3	3	4	2	2	1	1	2	1	2	60	2	1	35	40
1172	3	3	3	3	3	4	3	4	4	4	3	4	3	3	3	3	2	2	4	4	4	4	2	4	3	2	3	3	2	1	3	4	4	3	2	3	5	2	2	2	2	1	1	2	55	2	1	26	33
1176	4	4	4	4	4	4	4	4	4	4	3	4	4	3	3	3	2	2	3	3	3	3	1	2	4	4	4	4	3	3	3	4	4	4	2	3	2	1	2	2	1	1	1	1	52	1	1	30	40
1180	4	4	4	4	3	4	3	4	4	3	2	4	4	3	3	3	2	2	2	4	3	3	2	4	4	3	3	4	2	2	3	3	3	3	3	3	-1	1	1	1	1	1	1	1	31	1	1	5	40
1181	3	4	4	3	4	4	4	4	4	3	3	3	4	3	3	2	3	4	4	4	4	4	3	3	3	3	4	3	3	2	4	4	3	3	2	3	3	2	2	1	2	1	1	1	33	2	1	8	40
1182	4	4	4	4	4	4	4	4	4	4	4	4	4	4	4	4	4	4	4	4	4	4	4	4	4	3	3	3	4	2	3	3	3	3	2	3	3	2	2	1	1	1	1	2	48	2	1	22	80
1184	4	4	4	4	4	4	4	4	4	4	3	4	4	4	4	4	3	3	4	4	4	4	2	4	4	3	3	3	3	2	4	4	4	4	4	4	-1	1	1	1	1	1	1	1	61	2	1	35	30
1187	4	4	3	3	3	3	3	4	4	3	2	3	4	4	3	3	2	2	4	4	4	4	3	3	4	3	3	3	3	2	3	3	3	3	2	2	1	1	2	2	1	1	1	1	33	2	1	10	32
1198	4	3	3	3	3	4	3	3	2	3	3	4	2	3	3	2	2	2	3	4	3	2	3	4	4	3	3	2	2	3	3	4	4	3	3	3	2	2	1	2	1	1	1	1	80	1	1	50	20
1199	4	4	4	4	4	4	4	4	4	4	4	4	4	4	4	4	4	4	4	4	4	4	4	4	4	4	4	4	4	4	4	4	4	4	4	4	-1	1	1	1	1	1	1	1	47	2	4	19	38
1203	4	4	4	4	4	4	4	4	4	4	4	4	4	4	4	4	3	2	4	4	4	2	2	3	4	3	2	3	2	2	4	4	4	3	2	4	2	2	1	2	1	1	1	1	32	2	1	6	40
1204	4	4	4	4	4	4	4	4	4	4	3	4	3	3	3	3	2	2	3	4	4	3	3	3	2	2	2	2	1	1	3	3	3	3	3	3	6	2	2	2	2	1	2	2	41	2	1	15	35
1205	4	4	3	3	3	4	4	4	4	3	2	3	3	4	3	2	2	2	3	4	4	3	2	3	3	4	4	3	3	2	3	4	4	4	3	4	-1	1	1	1	1	1	1	1	62	2	1	32	50
1206	4	4	4	3	4	4	4	4	4	3	3	4	4	4	3	3	3	3	4	4	4	3	2	4	4	4	3	3	3	3	4	4	4	4	2	4	-1	1	1	1	1	1	1	1	34	2	1	11	35
1207	4	4	4	3	4	4	3	4	4	3	3	4	4	4	4	3	3	3	4	4	4	3	3	4	4	4	4	3	3	3	4	4	4	4	2	3	3	2	2	1	2	1	1	1	32	2	1	8	40
1210	3	4	3	3	4	4	3	4	3	4	2	4	3	3	2	2	3	3	1	3	3	2	1	2	4	3	2	3	3	3	3	3	3	2	2	2	4	1	2	2	2	1	2	1	30	2	1	3.5	40
1213	4	4	4	3	4	4	4	4	4	3	3	3	4	4	3	3	2	3	3	3	3	3	3	2	4	3	4	2	2	2	3	4	4	4	3	4	3	2	2	1	2	1	1	1	54	2	1	28	30
1214	4	4	3	4	3	4	3	4	4	4	2	4	3	4	3	3	2	2	3	4	4	4	2	4	4	4	3	3	2	2	3	4	4	4	1	4	4	1	2	2	2	1	1	2	29	1	1	2.5	40
1216	4	4	4	3	4	4	4	4	4	4	3	4	4	4	3	3	2	3	4	4	3	3	2	2	4	4	4	4	3	3	4	4	4	4	2	3	1	1	1	2	1	1	1	1	52	2	1	25	20
1218	4	4	4	4	4	4	3	4	4	4	3	4	4	4	3	3	3	3	3	4	4	4	3	4	4	3	2	3	3	2	3	4	4	3	3	3	1	2	1	1	1	1	1	1	56	1	1	30	60
1219	4	4	3	3	3	4	4	4	4	4	4	4	3	4	3	2	3	3	4	4	4	3	2	3	3	3	3	3	4	3	4	4	4	3	2	2	3	1	2	2	2	1	1	1	26	2	1	1.5	40
1220	4	4	3	3	3	3	4	3	3	2	2	3	4	4	3	3	3	3	4	4	4	4	2	2	4	3	3	3	3	3	3	3	3	3	2	2	2	2	2	1	1	1	1	1	33	1	1	5	40
1221	4	4	4	3	4	4	4	4	4	4	4	4	4	3	3	3	3	3	3	4	2	3	3	3	4	4	3	3	2	3	4	4	4	4	3	3	3	1	2	2	1	1	1	2	45	1	1	18	40
1223	4	4	2	3	2	2	4	4	4	4	2	3	4	3	2	2	2	2	4	4	4	2	1	2	4	3	2	2	2	2	2	4	4	3	2	2	2	1	2	1	1	1	1	2	25	2	1	2	36
1224	4	4	3	3	4	4	4	4	4	3	3	2	3	4	2	2	3	3	4	4	4	3	2	1	3	4	3	3	3	2	4	4	4	4	4	4	2	1	2	2	1	1	1	1	36	1	1	10	40
1225	4	4	3	4	3	4	4	4	4	4	4	4	4	4	3	3	4	4	4	4	4	4	4	4	4	3	4	3	3	2	3	4	4	3	2	3	3	2	2	2	1	1	1	1	41	1	1	13	50
1228	4	4	4	4	4	3	3	3	4	3	2	3	4	4	3	3	2	2	3	3	3	3	2	3	4	4	4	4	2	2	3	4	4	4	4	4	2	1	2	1	2	1	1	1	38	1	1	10	40
1230	4	4	4	4	4	4	4	4	4	4	3	4	4	4	4	4	4	4	4	4	4	3	2	3	4	3	3	3	3	2	3	3	3	3	2	3	2	1	2	2	1	1	1	1	28	2	1	3	39
1231	4	4	4	4	4	4	4	4	4	4	4	4	4	4	4	4	4	4	3	4	4	3	3	4	4	4	4	4	4	4	3	4	4	3	3	4	4	1	2	2	2	1	1	2	46	2	1	6	32
1232	4	4	3	4	3	3	4	3	3	3	2	4	4	3	2	4	3	2	4	4	3	2	2	3	3	4	3	4	2	2	4	3	3	3	2	3	4	1	2	2	2	2	1	1	31	2	1	4	40
1234	4	4	4	4	4	4	3	4	4	4	3	4	4	4	4	4	4	4	3	4	4	4	3	4	4	3	3	4	2	2	4	2	3	3	2	3	3	1	2	2	2	1	1	1	31	2	4	10	40
1236	4	4	4	4	4	4	3	4	4	4	3	4	4	3	2	2	2	2	3	4	3	4	3	4	4	4	4	4	4	3	4	4	4	4	4	4	4	2	2	2	2	1	1	1	45	2	1	18	26
1237	4	4	4	4	4	4	4	4	4	4	4	4	4	4	4	4	4	3	4	4	4	4	3	4	4	3	3	3	3	2	3	3	3	3	2	4	2	2	1	2	1	1	1	1	52	2	1	29	30
1238	4	4	4	4	4	4	4	4	4	4	3	4	4	4	4	4	4	4	3	3	4	3	2	4	4	4	4	3	3	3	3	4	4	4	2	3	2	1	2	2	1	1	1	1	61	2	1	37	60
1240	4	4	4	4	4	4	3	4	4	4	3	3	4	4	3	4	3	3	3	4	4	4	2	3	4	4	4	4	3	3	3	3	4	4	3	3	2	1	2	2	1	1	1	1	50	1	1	18	50
1241	4	4	4	4	4	4	4	4	4	4	4	4	4	3	3	3	3	3	4	3	3	3	3	4	3	3	3	3	3	3	3	3	3	3	3	3	2	1	1	2	2	1	1	1	44	1	1	20	40
1242	4	4	4	4	4	4	4	4	4	3	3	4	4	4	4	3	3	3	4	4	4	4	2	4	4	3	4	3	2	2	4	4	4	3	3	4	3	1	2	2	2	1	1	1	46	2	1	20	30
1243	4	4	3	3	3	3	3	4	4	3	3	4	4	3	3	3	3	3	3	4	4	4	3	3	4	3	3	4	3	3	3	4	4	3	3	3	3	2	2	1	2	1	1	1	25	2	6	1	40
1244	4	4	4	4	4	4	4	4	4	4	3	4	4	3	3	3	3	3	3	4	4	3	2	3	4	3	3	3	3	2	3	3	4	3	2	2	4	2	2	2	2	1	1	1	32	2	1	7	36
1245	3	4	3	3	2	3	3	4	2	3	2	2	3	3	2	3	2	3	2	3	2	3	2	2	4	3	3	3	2	2	2	3	3	2	2	2	3	2	2	2	1	1	1	1	38	1	1	12	45
1247	4	4	3	3	4	4	4	4	3	3	3	3	4	4	4	3	4	3	4	4	2	3	2	4	4	4	4	3	3	3	4	4	4	3	2	3	3	2	2	1	1	2	1	1	34	2	1	9	36
1248	4	4	4	3	3	3	4	4	4	4	4	4	4	4	3	3	2	2	4	4	4	4	4	4	4	4	4	4	3	2	3	3	3	3	3	3	3	2	2	2	1	1	1	1	42	2	1	4	25
1249	4	4	3	3	4	4	4	4	4	4	4	4	4	4	3	3	3	3	3	4	4	3	3	4	4	3	3	3	2	2	3	3	3	3	2	3	3	2	2	1	2	1	1	1	43	2	1	20	30
1251	4	4	4	4	3	3	4	4	4	4	3	4	3	3	2	2	2	2	3	4	4	4	3	4	3	3	3	3	2	2	3	4	4	4	3	4	3	2	2	2	1	1	1	1	40	2	1	12	40
1253	3	4	4	4	4	4	3	4	4	4	3	4	3	4	4	4	3	3	3	4	4	4	3	4	3	3	3	3	2	2	3	4	4	4	3	3	3	1	2	2	2	1	1	1	32	2	4	13	40
1254	4	3	3	3	3	4	4	4	4	3	3	4	4	3	3	2	3	2	3	4	4	3	3	4	4	3	3	3	2	2	3	4	3	3	2	4	3	2	2	2	1	1	1	1	30	2	1	1	36
1256	4	4	3	3	4	3	4	4	4	4	2	2	3	4	3	2	3	2	4	4	4	3	2	2	3	4	3	3	2	2	4	4	4	3	2	2	3	2	2	2	1	1	1	1	20	2	4	2	38
1258	4	4	4	4	4	4	4	4	4	4	2	3	4	3	3	3	3	3	3	3	2	3	2	2	4	3	3	2	2	2	4	4	4	4	3	3	2	1	2	2	1	1	1	1	54	1	1	25	60
1261	4	4	4	4	4	4	4	4	4	4	4	4	4	4	3	4	4	4	4	4	4	4	3	4	4	4	4	3	3	3	4	4	4	4	3	4	2	1	2	1	2	1	1	1	64	2	1	40	30
1262	4	4	4	4	4	4	4	4	4	4	3	4	4	4	3	3	3	3	4	4	3	4	3	4	4	3	3	3	3	3	4	4	4	4	2	3	4	2	2	2	2	1	1	1	49	2	1	25	35
1265	4	4	4	4	4	4	4	4	4	4	4	4	3	3	3	3	3	3	3	3	3	3	2	3	4	3	3	3	2	2	3	3	3	3	2	3	3	1	2	2	1	1	1	2	34	2	1	10	12
1267	4	4	4	3	4	4	4	4	4	2	4	4	4	3	3	3	3	3	4	4	4	4	2	4	3	3	3	3	2	2	4	4	4	4	3	4	3	1	2	2	1	1	1	2	53	1	1	25	55
1268	4	4	4	4	4	4	4	4	4	4	3	3	4	4	3	3	2	4	4	4	4	4	3	1	4	4	4	4	3	3	4	4	4	4	4	4	3	2	2	2	1	1	1	1	29	2	1	3	40
1269	4	4	4	4	4	4	3	4	4	4	3	3	4	3	3	3	3	3	4	4	4	3	2	3	4	3	3	4	3	3	3	4	4	4	3	4	4	2	2	2	2	1	1	1	28	2	1	3	42
1271	4	4	4	4	4	4	4	4	4	4	4	4	3	4	4	4	4	3	4	3	3	3	2	4	4	3	4	4	3	4	3	4	4	4	2	4	3	1	2	2	2	1	1	1	75	1	1	50	12
1272	4	4	4	4	4	3	3	4	4	4	2	4	4	4	4	4	2	3	4	4	4	4	2	4	4	4	2	3	3	2	4	4	4	4	2	4	-1	1	1	1	1	1	1	1	62	1	1	36	43
1275	4	4	4	4	3	4	4	3	3	3	3	3	3	3	3	3	2	3	4	4	4	4	3	3	4	3	3	3	3	3	3	4	4	3	3	3	3	2	1	1	2	2	1	1	55	1	1	30	45
1279	4	4	4	4	4	4	4	4	4	4	3	4	4	3	3	3	4	3	3	3	3	3	2	4	4	3	3	3	2	3	3	3	3	2	2	3	2	1	2	2	1	1	1	1	54	2	1	25	40
1280	4	4	3	3	3	3	3	4	4	4	3	3	3	3	3	2	3	3	3	4	4	4	2	3	4	3	3	3	2	2	3	4	4	4	3	3	2	1	2	2	1	1	1	1	33	2	1	1	40
1282	4	3	3	3	3	3	4	4	4	4	2	3	3	3	3	3	2	2	4	4	4	4	2	3	4	3	3	4	3	2	4	4	4	4	3	3	3	1	2	2	2	1	1	1	48	1	1	20	45
1283	4	4	4	4	4	4	3	4	4	4	3	4	3	4	3	3	3	3	3	4	4	3	2	3	4	4	3	3	2	2	3	4	4	4	2	3	3	1	2	2	2	1	1	1	45	2	1	21	30
1288	4	4	3	4	4	4	4	4	4	4	4	4	4	4	3	3	3	3	3	3	3	3	3	3	4	3	3	3	4	3	3	4	4	3	3	4	3	1	2	2	2	1	1	1	54	2	1	30	14
1289	4	4	4	4	4	4	4	4	4	4	3	3	4	4	4	4	4	3	4	4	4	4	4	4	4	4	4	4	3	3	4	4	4	4	3	4	-1	1	1	1	1	1	1	1	42	2	1	16	42
1290	4	3	3	3	3	4	3	4	3	3	3	4	4	3	2	2	3	3	3	3	3	2	2	3	4	3	3	2	3	3	3	3	3	3	2	3	4	2	2	2	2	1	1	1	53	2	1	25	35
1294	4	4	2	3	2	3	3	4	3	2	2	3	4	4	2	3	2	2	4	4	3	2	1	3	4	3	2	2	1	1	3	3	2	2	1	3	3	1	2	1	1	1	2	2	30	1	1	4	38
1296	4	4	4	4	3	4	3	4	4	4	2	3	3	4	3	3	2	2	3	4	4	4	2	3	4	4	4	3	2	2	3	4	4	3	2	2	4	2	2	2	1	1	1	2	30	1	1	4	40
1301	3	4	4	4	4	4	4	4	4	4	4	4	4	3	3	3	3	3	3	4	4	4	3	3	4	3	3	3	3	3	3	4	4	4	3	3	3	2	2	1	2	1	1	1	47	2	4	27	20
1302	4	4	3	3	4	4	4	4	4	4	2	4	4	4	4	4	3	4	4	4	4	4	2	3	4	4	2	3	2	1	3	3	3	3	1	3	2	1	2	2	1	1	1	1	33	2	1	6	50
1303	4	4	4	4	4	4	3	4	3	3	3	4	4	4	3	2	4	4	3	4	4	3	3	3	3	3	3	2	3	3	3	3	3	3	2	3	3	1	2	2	2	1	1	1	55	1	1	30	50
1305	4	4	4	3	4	4	4	4	4	3	3	4	4	4	4	4	4	3	4	4	4	4	4	4	4	4	3	3	4	4	4	4	4	4	3	3	1	1	2	1	1	1	1	1	34	2	4	4	30
1307	4	4	4	4	4	4	4	4	4	4	4	4	4	4	4	4	3	3	4	4	4	4	3	4	4	3	4	4	3	1	4	4	4	4	3	4	3	1	2	2	2	1	1	1	57	2	1	33	38
1308	4	4	3	3	3	4	4	4	4	3	3	3	4	4	3	3	2	2	4	4	4	4	3	4	3	3	2	3	2	1	3	3	4	3	2	3	3	1	2	2	2	1	1	1	28	2	1	3	35
1309	4	4	3	3	3	3	4	4	3	2	2	2	4	3	3	3	2	2	3	4	2	2	2	2	4	3	2	3	2	1	3	4	3	3	2	3	4	2	2	2	2	1	1	1	29	1	1	5	40
1313	4	4	4	4	4	4	4	4	4	3	2	3	4	4	4	4	4	3	3	4	4	3	2	3	4	3	3	3	3	3	3	4	4	3	2	3	4	2	2	2	2	1	1	1	36	2	1	14	40
1314	4	4	4	4	4	4	4	4	4	4	4	4	3	4	4	3	2	2	3	3	3	2	2	2	3	4	3	3	2	2	3	3	3	3	3	3	4	2	2	2	2	1	1	1	48	2	2	22	30
1317	4	4	3	3	3	3	4	4	4	4	3	3	3	4	2	3	2	2	4	4	4	3	3	3	4	3	3	3	2	3	3	4	4	3	3	3	3	1	2	2	1	1	1	2	34	2	1	8	30
1320	4	4	4	3	4	4	4	4	4	4	3	4	4	4	3	3	3	3	4	4	4	4	3	4	3	3	3	2	2	1	3	3	3	2	2	3	2	1	2	2	1	1	1	1	56	2	4	25	36
1328	3	4	3	3	4	3	4	4	4	4	3	4	4	3	3	3	3	3	3	4	4	3	2	4	4	4	4	3	3	2	3	3	4	4	2	3	3	1	2	2	2	1	1	1	34	1	1	10	40
1333	4	4	3	3	3	3	4	4	3	2	1	3	4	3	1	2	2	2	4	4	4	3	2	3	3	2	1	3	3	2	3	3	3	3	1	2	5	2	2	2	2	2	1	1	40	1	1	11	41
1335	4	4	3	3	4	3	3	4	4	3	3	4	3	3	3	2	4	2	3	4	4	4	2	4	4	2	3	2	3	2	3	4	4	3	2	4	3	2	2	2	1	1	1	1	26	2	1	2	38
1337	4	4	4	4	4	4	3	4	4	4	4	4	3	3	2	2	2	3	3	4	4	3	3	3	4	4	3	3	2	3	3	4	4	4	3	3	3	2	2	2	1	1	1	1	57	1	1	31	41
1342	4	4	4	4	4	4	4	4	4	4	4	4	3	4	4	4	4	4	4	4	4	4	3	4	3	3	3	3	3	2	3	3	3	3	3	3	3	2	2	2	1	1	1	1	51	2	1	24	50
1343	4	3	3	3	3	3	4	4	4	4	3	4	4	3	3	2	2	2	2	4	4	4	3	4	4	3	4	3	2	2	4	4	4	4	4	4	3	2	2	2	1	1	1	1	51	2	1	25	40
1344	4	4	4	4	4	4	4	4	3	4	3	3	4	3	3	3	3	3	4	4	3	4	3	4	4	3	3	3	3	3	3	3	3	3	3	3	4	2	2	2	1	2	1	1	55	1	1	27	60
1345	4	4	4	4	3	4	4	4	3	4	2	4	3	4	3	3	2	2	4	4	3	3	2	3	4	3	4	3	2	2	4	4	4	4	2	4	2	2	1	2	1	1	1	1	61	1	1	33	50
1346	4	3	3	3	3	4	4	4	4	3	3	4	4	3	3	3	2	2	4	4	4	3	3	4	4	3	3	3	2	2	4	4	4	3	2	3	4	2	2	2	2	1	1	1	37	2	1	7	42
1348	4	4	4	4	3	3	3	4	4	4	3	3	4	4	4	4	2	2	4	4	4	3	2	3	4	3	4	3	2	2	4	3	4	4	2	3	3	1	2	2	1	1	1	2	37	2	1	13	7
1349	4	4	3	4	3	3	4	4	3	4	3	3	3	4	4	4	3	2	4	4	4	3	2	3	3	3	3	3	2	1	4	4	4	2	2	3	2	1	2	2	1	1	1	1	29	1	1	5	38
1351	4	4	4	4	4	4	4	4	4	4	4	4	4	4	4	4	3	3	4	4	4	4	3	3	4	4	3	4	4	2	3	4	4	3	3	3	2	1	2	2	1	1	1	1	54	1	1	24	40
1360	4	4	3	3	4	4	4	4	4	3	2	3	4	4	3	2	4	3	3	4	2	2	2	2	4	3	3	3	3	4	4	3	3	2	1	2	2	2	2	1	1	1	1	1	26	2	1	2	33
1362	4	4	4	3	4	4	4	4	4	4	3	4	3	4	3	2	3	3	3	4	4	2	2	3	3	3	3	3	2	2	3	4	4	3	3	3	3	1	2	2	2	1	1	1	25	2	1	1	35
1364	4	4	4	4	4	4	4	4	4	4	4	4	4	4	4	4	4	4	4	4	4	3	4	4	4	4	4	4	4	4	4	4	4	4	4	4	1	1	1	1	2	1	1	1	58	2	4	39	39
1366	4	4	4	3	3	3	3	4	4	4	3	3	4	4	4	3	4	4	4	4	4	4	3	3	4	4	4	4	4	4	4	4	4	4	3	3	4	2	2	2	2	1	1	1	33	2	1	5	35
1367	4	4	3	3	4	3	3	4	4	3	3	4	4	3	3	3	2	2	3	4	4	3	3	3	3	3	3	3	3	3	3	3	3	3	3	3	1	1	2	1	1	1	1	1	48	2	1	22	20
1369	4	4	3	3	4	4	3	4	4	2	3	3	4	3	3	2	4	4	3	4	4	2	2	3	4	2	3	3	2	3	3	3	3	2	2	2	2	2	2	1	1	1	1	1	24	2	4	5	40
1370	4	4	4	4	4	4	4	4	4	4	3	4	4	4	3	2	3	2	4	4	4	4	3	4	4	3	3	4	2	2	3	4	4	3	2	3	2	2	2	1	1	1	1	1	35	2	1	10	20
1373	4	4	4	4	4	4	4	4	4	4	4	4	4	4	4	4	4	4	4	4	4	4	4	4	4	4	4	4	4	4	4	4	4	4	4	4	2	1	2	1	2	1	1	1	58	1	1	15	40
1375	3	4	4	4	3	3	3	4	4	4	3	4	3	4	3	4	3	4	3	4	4	4	3	3	3	3	4	3	3	3	3	4	4	3	2	3	3	1	2	2	2	1	1	1	38	2	1	14	18
1376	4	4	4	3	3	4	4	4	4	4	3	4	4	3	3	3	3	3	4	4	4	4	3	4	4	2	3	3	2	2	3	4	4	4	2	4	2	1	2	2	1	1	1	1	31	2	1	6	43
1381	4	4	4	4	4	4	3	4	4	4	3	4	3	3	3	3	2	2	3	4	4	3	3	3	3	2	2	2	2	2	3	3	3	3	3	3	5	2	2	2	1	2	1	2	26	2	1	1	40
1384	4	4	4	4	4	4	4	4	4	4	4	4	4	4	4	3	3	3	3	3	3	3	3	3	4	3	4	3	3	2	3	4	4	4	3	3	2	1	2	2	1	1	1	1	51	2	1	27	38
1388	4	4	4	3	4	4	3	4	4	4	3	3	3	4	3	3	2	2	3	4	4	3	3	3	3	3	3	3	3	2	3	4	4	4	3	3	1	1	2	1	1	1	1	1	52	2	1	30	35
1390	4	4	4	4	4	4	4	4	4	4	3	4	3	4	4	4	4	3	3	4	4	3	3	4	3	3	3	2	3	2	3	4	4	3	2	3	4	1	2	2	2	2	1	1	67	2	1	45	46
1391	4	4	4	4	4	4	4	4	4	4	3	3	4	4	3	3	2	2	4	4	4	3	3	3	3	3	3	3	2	2	3	3	3	3	3	3	3	1	1	2	2	1	1	2	43	2	1	8	21
1392	4	4	4	4	4	4	4	4	4	4	3	4	4	4	4	3	3	3	3	4	4	3	2	3	4	3	3	3	3	2	3	3	3	3	3	3	2	1	2	1	2	1	1	1	24	2	6	1	40
1394	4	4	4	3	3	3	3	4	4	4	3	4	4	4	4	3	3	3	3	4	4	3	3	4	4	3	3	3	2	1	3	3	3	3	2	2	3	1	2	2	2	1	1	1	56	2	1	25	30
1396	4	4	4	4	4	4	4	4	4	4	4	4	4	4	4	4	4	4	4	3	3	3	3	3	4	4	4	4	4	3	4	4	4	4	3	3	1	1	2	1	1	1	1	1	65	1	1	43	50
1398	4	4	4	4	4	4	4	4	4	4	4	4	4	4	3	3	3	3	4	4	4	4	3	4	4	3	3	3	3	3	4	4	4	4	3	4	4	2	2	1	1	1	2	2	58	2	1	30	30
1400	4	4	4	4	4	4	4	4	4	4	3	4	4	3	3	3	4	4	4	4	4	3	2	4	4	3	3	4	3	3	4	4	4	3	2	4	2	2	2	1	1	1	1	1	31	2	1	6	40
1401	4	4	4	4	4	4	4	4	4	4	4	4	4	3	3	3	3	3	4	4	4	4	4	4	4	3	3	2	2	2	4	4	4	4	3	4	3	2	2	1	2	1	1	1	56	2	1	31	40
1402	4	4	4	4	4	4	4	4	4	4	3	4	4	3	3	3	3	2	3	4	4	3	2	4	3	2	2	3	2	1	2	3	3	2	1	3	4	2	2	2	1	1	2	1	25	2	6	0.5	40
1405	4	4	3	3	4	4	3	4	4	3	3	3	4	4	3	3	3	3	4	4	4	4	3	3	4	3	3	2	3	3	4	4	4	2	2	3	3	2	1	2	1	1	1	2	45	2	1	22	35
1408	4	4	4	4	4	4	4	4	4	4	3	4	4	4	3	3	3	3	4	3	4	3	2	3	4	3	3	3	3	3	3	3	3	3	3	3	4	2	2	2	1	1	1	2	53	2	1	30	20
1409	4	4	4	4	4	3	4	3	3	4	3	2	4	3	4	3	4	3	4	4	4	4	2	4	4	3	4	3	3	3	4	4	4	3	2	4	2	1	2	2	1	1	1	2	30	2	1	3	40
1411	4	4	3	2	3	4	3	4	4	3	2	3	4	4	3	2	2	3	3	4	4	3	1	3	4	4	3	3	3	3	3	4	4	3	3	3	2	1	2	1	1	1	1	2	27	1	1	2	40
1412	4	4	4	4	4	4	4	4	4	4	3	4	4	4	3	4	3	3	4	4	4	3	2	2	4	4	4	4	4	4	4	4	4	4	3	4	2	2	2	1	1	1	1	1	20	2	4	2	35
1413	4	4	4	4	4	4	3	4	4	4	4	4	3	4	4	3	3	3	2	4	4	4	3	4	4	4	4	4	3	3	3	4	4	3	3	4	2	1	2	2	1	1	1	1	52	2	4	30	40
1440	4	4	4	3	3	3	4	4	4	4	3	4	3	3	3	3	3	2	3	3	3	3	2	4	4	3	4	3	2	2	2	3	3	3	2	3	4	2	2	2	2	1	1	1	30	1	6	4	40
1465	4	4	4	4	3	3	2	4	4	3	2	2	3	3	3	2	2	2	4	4	2	2	2	2	3	2	2	3	2	2	3	3	3	3	2	2	2	2	1	2	1	1	1	1	47	2	1	19	38
1475	4	4	4	4	4	4	4	4	4	4	4	4	4	4	4	4	4	3	4	4	4	4	3	4	4	3	4	4	4	3	4	4	4	4	4	4	1	1	2	1	1	1	1	1	51	2	1	26	37
1493	4	4	4	4	4	4	4	4	4	3	3	2	4	4	4	3	3	3	3	4	4	2	2	2	4	4	4	4	3	3	3	4	3	3	3	3	3	2	2	2	1	1	1	1	31	2	1	8	40
1510	4	3	3	3	3	3	3	4	4	3	2	3	3	2	2	3	2	2	3	4	4	3	2	3	4	3	3	2	2	2	3	4	4	3	2	3	4	2	2	2	2	1	1	1	44	2	4	20	40
1552	3	4	3	4	4	4	4	4	3	4	3	4	3	4	2	3	2	3	4	4	3	3	2	3	4	4	4	4	3	3	3	4	4	4	3	3	4	2	2	2	1	2	1	1	30	2	1	5	40
1553	3	4	3	3	3	3	3	4	3	3	3	3	4	4	3	3	2	3	4	4	4	3	2	3	4	3	3	2	2	2	3	4	3	3	2	3	4	2	2	1	2	1	1	2	24	2	4	3	10
1574	4	4	4	3	3	3	3	4	4	3	2	3	4	3	3	4	2	2	3	4	4	3	2	2	4	4	3	3	3	3	3	4	4	3	3	3	-1	1	1	1	1	1	1	1	28	2	2	5	38
1594	4	4	4	3	3	4	4	4	4	4	3	3	4	4	3	3	3	3	3	3	3	3	2	2	4	4	4	3	3	4	4	4	4	3	2	2	2	1	2	1	1	1	1	2	38	1	1	12	50
1601	4	4	4	4	4	4	4	4	4	4	3	4	4	4	4	4	3	3	4	4	4	4	3	4	4	3	3	3	2	2	4	4	4	4	3	4	2	1	2	2	1	1	1	1	50	2	1	28	50
1672	4	4	4	3	4	4	4	4	4	4	3	3	3	4	4	4	3	3	4	4	4	4	3	4	4	4	3	3	3	3	4	4	4	4	3	4	3	1	2	2	2	1	1	1	29	2	1	6	35
1673	4	4	4	4	4	4	4	4	4	3	3	3	3	4	3	3	3	3	2	4	4	3	2	2	3	3	3	2	2	2	2	3	3	2	2	3	2	2	2	1	1	1	1	1	29	1	1	2	38
1683	4	4	3	3	2	3	3	4	4	3	2	3	4	3	2	2	2	2	2	4	2	3	2	2	3	2	2	3	2	2	2	3	4	3	1	2	4	2	2	2	2	1	1	1	23	1	6	0.5	40
1687	4	4	3	3	3	4	3	4	4	3	3	3	4	3	4	4	2	3	4	4	4	4	2	4	4	3	3	3	1	3	4	4	4	4	4	4	3	1	2	2	2	1	1	1	37	1	1	10	50
1688	4	4	4	3	4	4	3	2	2	3	2	3	4	4	3	3	2	3	4	4	4	2	1	2	4	3	3	3	2	3	3	4	4	4	2	4	5	2	2	2	2	1	2	1	28	2	6	1	40
1713	4	4	4	4	4	4	4	4	4	4	2	2	4	4	3	3	3	3	4	3	3	3	1	3	4	3	3	3	3	2	4	4	4	4	1	4	2	1	2	1	2	1	1	1	34	2	1	4	40
1715	4	4	4	3	4	4	4	4	4	3	3	4	4	4	4	3	3	4	3	4	4	4	2	3	4	4	4	4	3	3	3	4	4	4	2	3	3	1	2	2	2	1	1	1	31	2	1	5	40
1757	4	4	3	3	3	3	3	4	3	3	2	3	4	4	3	4	3	3	4	4	3	2	1	3	4	2	3	3	3	3	2	3	4	3	3	3	-1	1	1	1	1	1	1	1	27	1	1	1.5	40
1758	4	4	4	4	4	4	4	4	3	4	3	4	4	4	3	4	3	4	4	4	3	4	2	4	3	4	3	4	2	2	4	4	4	4	2	3	2	1	2	2	1	1	1	1	30	2	1	4	40
1761	4	4	4	4	4	4	3	4	4	4	2	4	4	4	4	4	4	4	4	4	3	4	2	3	4	3	4	4	3	3	3	4	4	3	2	3	2	2	1	2	1	1	1	1	57	2	1	35	40
1763	4	4	4	3	3	3	3	4	4	3	3	3	4	4	3	2	2	2	3	3	3	3	2	2	4	4	3	2	2	3	2	4	4	3	3	3	4	1	2	2	2	1	1	2	35	2	1	14	40
1765	4	4	3	3	4	3	4	4	3	3	3	4	4	4	3	3	2	2	4	4	2	2	2	3	4	3	4	3	2	2	4	4	4	3	2	3	3	1	2	2	2	1	1	1	28	2	4	10	36
1767	4	4	4	4	4	4	4	4	4	4	3	3	3	3	2	2	2	2	4	4	4	4	2	2	3	2	2	2	2	2	3	3	3	3	3	3	3	2	2	2	1	1	1	1	32	2	4	8	40
1779	4	4	3	3	3	3	4	4	4	3	2	3	4	4	4	4	4	4	4	4	4	3	2	4	4	4	3	3	3	3	4	4	4	4	3	3	1	2	1	1	1	1	1	1	25	1	1	1	40
1782	4	4	4	4	4	4	4	4	4	4	3	3	3	3	3	3	3	3	4	4	4	4	2	3	3	3	3	3	3	3	3	3	3	3	3	3	3	1	2	2	2	1	1	1	37	2	1	10	35
1784	4	4	3	3	3	4	4	4	4	4	3	3	4	3	2	3	2	3	3	4	3	3	2	2	4	3	3	3	3	2	3	3	3	3	2	2	3	1	2	2	1	1	1	2	30	1	1	6	40
1786	4	4	4	4	4	4	4	4	4	4	4	4	3	4	4	4	3	3	3	3	3	3	3	3	4	3	3	3	2	2	3	3	3	3	3	3	1	1	2	1	1	1	1	1	59	2	1	36	20
1788	4	3	3	3	4	4	3	4	4	3	2	3	4	2	2	2	3	3	2	4	4	3	2	2	4	3	2	2	2	2	2	4	4	4	2	2	4	2	2	1	1	1	2	2	37	2	1	10	35
1789	4	4	4	4	4	4	4	4	4	4	3	4	4	4	4	4	3	3	4	4	4	4	3	4	4	4	4	4	3	2	4	4	4	4	4	4	3	1	2	2	2	1	1	1	43	2	1	15	60
1791	4	4	4	3	4	4	3	4	4	4	3	4	4	3	3	3	3	3	3	4	4	3	2	3	3	3	3	3	2	2	3	4	4	4	3	4	3	1	2	2	2	1	1	1	44	2	1	16	30
1792	4	4	3	3	4	4	4	4	4	3	3	4	4	3	3	3	4	3	4	4	4	4	3	3	4	2	2	2	3	2	3	3	3	2	2	2	3	1	2	2	2	1	1	1	54	2	1	30	28
1793	3	3	3	2	2	3	2	3	3	3	2	2	2	2	1	1	1	1	3	3	3	2	1	2	2	2	1	2	1	1	3	3	3	2	1	2	2	1	2	2	1	1	1	1	45	1	1	15	40
1802	4	4	3	3	4	4	3	4	4	4	3	4	3	4	4	3	3	3	3	4	4	3	3	4	3	3	3	3	2	3	3	3	3	3	3	3	3	1	2	2	2	1	1	1	22	2	4	3	40
1803	4	4	4	4	4	4	4	4	4	4	2	4	3	3	3	3	2	2	3	3	3	1	1	1	4	4	4	4	4	4	4	4	4	2	2	3	3	1	2	2	2	1	1	1	52	2	1	20	20
1804	4	4	4	4	4	4	4	4	4	4	3	4	4	4	4	4	4	3	4	4	4	4	3	3	4	3	3	4	3	4	3	3	2	3	2	3	1	1	1	1	2	1	1	1	52	2	1	24	40
1807	4	4	4	4	4	4	4	4	4	4	2	4	4	4	4	4	3	3	4	4	4	4	1	4	4	3	3	3	2	2	3	3	3	3	2	3	2	1	2	2	1	1	1	1	52	2	1	27	12
1809	4	4	4	4	4	4	4	4	4	4	3	4	4	4	3	3	2	2	4	4	4	3	2	2	4	4	3	3	2	2	4	4	4	4	2	3	1	1	2	1	1	1	1	1	29	2	1	4	35
1812	4	4	4	4	4	4	4	3	4	3	3	4	3	3	2	2	2	2	3	3	3	2	2	3	3	3	3	3	2	2	3	3	3	3	2	3	1	1	1	2	1	1	1	1	52	2	1	12	21
1813	4	4	4	4	4	4	4	4	4	3	3	4	3	4	3	3	3	4	3	4	4	3	3	4	3	4	3	3	3	2	3	3	4	3	2	3	2	2	2	1	1	1	1	1	69	1	1	40	50
1814	4	4	4	4	4	4	4	3	3	3	4	3	4	3	3	3	4	4	3	4	4	3	3	4	4	3	3	4	4	4	4	4	4	4	4	4	1	1	1	2	1	1	1	1	44	1	1	20	38
1816	4	4	3	3	4	4	4	3	3	3	2	3	4	4	3	2	4	4	4	4	4	3	2	4	4	3	2	2	3	2	3	3	4	3	2	3	3	1	2	2	2	1	1	1	50	2	1	27	45
1819	3	4	3	3	3	3	3	4	4	4	3	4	3	3	2	2	2	2	3	3	3	3	2	3	3	3	3	3	2	2	3	3	3	3	3	3	1	1	1	1	1	1	2	1	51	2	1	16	12
1821	4	4	3	3	4	4	4	4	4	4	3	4	4	4	3	3	3	3	4	4	4	4	2	4	4	3	3	3	3	2	4	4	4	4	3	4	2	1	2	2	1	1	1	1	51	1	1	24	45
1827	3	4	3	3	3	3	3	3	3	3	2	4	3	2	2	2	2	2	3	2	3	2	1	3	4	3	3	2	2	2	3	4	4	3	2	3	4	2	2	2	2	1	1	1	50	2	1	25	28
1828	4	3	3	2	4	4	3	4	3	4	3	4	4	3	3	3	3	3	3	4	2	3	3	4	4	3	2	3	3	2	3	3	4	3	2	2	3	1	2	2	2	1	1	1	49	2	1	24	45
1833	4	4	4	4	4	4	4	4	4	4	3	4	4	4	4	4	3	3	3	4	4	3	3	3	4	4	4	3	3	3	4	4	4	3	2	3	3	2	1	2	2	1	1	1	34	2	1	9	50
1836	4	4	4	4	4	4	4	4	4	4	3	4	4	4	4	3	2	2	4	4	4	4	2	2	4	4	4	3	2	2	4	4	4	4	3	3	3	1	2	2	1	1	1	2	33	2	1	8	30
1838	3	3	3	2	3	3	3	3	3	2	2	3	3	3	3	2	2	2	3	3	3	2	2	2	3	3	2	2	3	2	3	3	3	2	2	2	4	1	2	2	2	1	1	2	37	2	4	14	40
1840	4	4	4	4	4	4	4	4	4	4	3	4	4	4	3	4	2	2	4	4	4	4	3	4	3	3	3	3	2	2	3	4	4	4	4	4	3	1	2	2	2	1	1	1	47	2	1	1.5	30
1841	4	4	3	3	3	4	3	4	3	3	2	4	3	3	3	3	3	2	3	3	3	2	2	3	4	2	3	3	2	2	3	3	3	3	3	3	3	2	2	1	2	1	1	1	34	2	1	7	40
1844	4	4	4	4	4	4	4	4	4	4	3	4	4	4	3	4	3	3	4	4	4	4	2	3	4	3	4	3	3	2	3	3	4	4	2	3	3	2	2	1	2	1	1	1	21	2	6	0.5	40
1845	4	4	4	3	4	4	4	3	2	3	4	3	4	3	3	3	3	4	4	4	4	3	3	3	4	3	3	3	3	2	3	3	3	3	3	3	2	2	2	1	1	1	1	1	33	1	1	4	60
1846	4	3	3	3	3	3	2	4	4	4	3	4	3	2	1	1	2	1	1	3	2	1	1	4	4	2	2	2	2	1	2	4	4	3	1	3	4	2	2	2	2	1	1	1	28	2	4	4	40
1847	4	4	3	4	4	3	4	4	3	3	3	4	4	3	3	4	4	3	3	4	4	3	2	3	4	3	3	3	2	2	2	4	3	3	2	3	3	1	2	1	1	2	2	2	28	2	1	4	40
1848	4	4	4	3	4	4	4	4	4	4	3	4	3	4	4	3	2	2	4	4	4	4	2	3	4	3	4	3	3	4	4	4	4	4	2	3	2	1	2	2	1	1	1	1	38	1	1	12	47
1849	4	3	3	3	3	4	3	4	4	3	2	4	4	2	2	2	1	2	3	4	4	3	1	3	4	4	4	4	3	2	4	4	4	3	2	2	3	1	2	2	2	1	1	1	25	2	6	0	40
1850	4	4	3	3	3	3	4	4	4	4	3	3	4	4	4	3	3	2	4	4	3	4	3	4	3	2	2	2	2	2	4	4	4	4	3	3	3	1	2	2	2	1	1	1	24	2	4	4	40
1855	4	4	4	4	4	4	4	4	4	4	3	3	4	4	3	3	3	3	3	4	4	3	3	4	4	3	3	3	3	3	3	4	4	3	3	3	3	1	2	2	2	1	1	1	35	2	1	7	50
1857	4	4	3	3	3	3	3	4	4	4	3	3	4	4	3	3	3	2	3	4	4	3	2	3	4	3	3	3	2	2	4	4	4	3	3	3	3	2	2	1	2	1	1	1	43	1	1	16	35
1858	4	4	4	4	4	4	4	4	4	4	3	3	4	4	4	3	4	3	3	4	3	3	2	3	4	4	4	3	3	2	2	3	3	2	1	3	3	2	2	2	1	1	1	1	52	1	1	17	50
1859	4	4	4	4	3	3	2	4	4	3	4	4	3	4	4	3	3	3	2	4	4	4	4	3	4	4	4	3	3	3	3	4	4	4	4	3	1	1	2	1	1	1	1	1	46	2	1	19	40
1861	4	4	4	4	4	4	4	4	4	4	4	4	4	4	4	4	4	4	4	4	4	4	4	4	4	4	4	4	4	4	3	4	4	4	3	4	3	2	2	1	1	2	1	1	54	2	1	15	40
1862	4	4	4	4	4	4	4	4	4	4	3	4	4	4	3	3	3	3	3	4	3	4	2	3	4	2	2	3	2	1	4	4	4	4	3	4	2	1	2	1	2	1	1	1	55	1	1	28	45
1865	3	4	3	3	4	4	4	4	4	3	2	3	3	4	3	3	3	2	4	4	4	3	2	3	3	3	2	4	3	3	3	3	4	2	1	2	4	1	2	2	2	1	1	2	21	2	4	2	40
1867	4	4	4	4	4	4	4	4	4	4	2	4	4	4	4	4	4	4	3	4	4	4	2	4	4	4	4	4	4	4	3	4	4	4	2	4	1	1	1	1	1	2	1	1	44	2	1	17	40
1868	4	4	3	4	3	4	4	4	4	4	3	3	3	4	3	3	2	2	3	4	4	3	2	3	4	3	3	3	3	3	3	4	4	4	3	3	3	1	2	2	2	1	1	1	49	2	4	30	26
1871	4	4	3	3	4	4	4	2	2	2	2	2	4	4	3	2	2	2	4	4	4	3	2	3	3	2	2	2	2	2	3	3	3	2	2	2	3	1	2	2	2	1	1	1	32	2	1	6	38
1875	4	4	4	4	4	4	4	4	4	4	3	4	3	4	4	3	3	3	4	4	4	4	3	4	3	3	3	3	2	2	4	4	4	4	3	4	3	2	2	1	2	1	1	1	56	2	1	30	50
1878	4	4	4	4	4	4	4	4	4	4	3	4	3	4	3	2	2	2	4	4	4	3	2	3	4	4	3	3	2	2	4	4	4	4	3	3	2	1	2	2	1	1	1	1	49	2	2	31	34
1879	4	4	4	4	3	3	4	4	4	3	3	4	4	4	3	3	3	3	3	3	3	3	3	4	3	3	2	2	2	2	3	3	3	3	3	3	3	2	2	2	1	1	1	1	53	2	1	25	25
1883	4	4	4	4	4	4	4	4	4	4	3	4	4	4	4	4	4	3	3	4	4	3	2	4	4	3	3	3	3	3	3	3	4	4	4	4	3	1	2	2	2	1	1	1	29	2	4	3	40
1885	4	4	4	4	3	4	4	4	4	4	3	4	4	3	3	4	2	3	4	4	4	4	2	4	4	2	3	4	2	1	4	4	4	4	2	4	3	1	2	2	2	1	1	1	57	2	1	30	35
1887	4	4	4	4	3	3	4	3	3	3	3	4	4	3	3	3	2	2	3	3	2	2	2	4	4	4	4	4	3	3	3	3	3	2	2	4	3	1	2	2	2	1	1	1	64	1	1	40	60
1888	4	4	3	4	3	3	4	4	3	4	4	4	4	4	4	4	3	3	3	4	3	3	3	3	4	3	4	4	3	3	4	4	4	4	3	3	2	2	2	1	1	1	1	1	56	1	1	32	40
1889	4	4	3	4	3	4	4	4	4	4	2	3	4	3	3	3	3	3	4	4	4	3	2	3	4	2	3	2	2	1	3	3	4	2	1	3	2	1	2	2	1	1	2	1	26	1	6	1	40
1893	4	3	3	3	4	4	2	4	3	3	3	4	4	4	3	3	4	4	3	4	-9	4	2	3	4	1	2	3	3	3	3	4	3	3	3	3	2	1	1	2	2	1	1	1	45	2	1	20	40
1894	3	4	3	3	3	4	3	4	3	3	4	3	3	4	4	3	3	2	3	4	2	3	2	3	3	4	3	3	3	2	3	4	4	3	3	3	4	2	2	2	2	1	1	1	53	1	1	7	60
1896	4	4	4	4	4	4	4	3	4	3	3	3	4	3	3	3	2	2	3	4	4	3	2	3	4	3	2	2	2	1	3	3	3	3	2	3	4	1	2	2	2	2	1	1	53	2	1	29	55
1897	4	4	3	4	4	4	4	4	4	4	3	4	4	4	4	4	3	4	4	4	4	4	2	3	4	4	4	4	4	4	3	4	4	3	2	3	2	1	2	1	2	1	1	1	52	2	1	27	40
1901	4	4	4	4	4	3	3	4	4	4	3	4	3	3	3	3	3	3	4	4	4	4	3	3	4	3	3	3	3	3	4	4	4	4	3	3	1	1	2	1	1	1	1	1	56	1	1	31	45
1902	4	4	3	3	4	4	4	4	4	4	4	4	3	4	3	3	2	3	4	2	4	4	2	4	3	3	3	3	3	2	4	3	3	3	2	4	3	1	2	2	2	1	1	1	29	2	1	4	40
1906	4	4	4	4	4	3	4	4	4	4	3	4	4	4	4	4	3	3	3	4	4	4	2	4	4	2	4	4	3	2	3	4	4	3	2	3	2	1	1	2	2	1	1	1	59	2	1	33	35
1908	4	4	4	4	4	4	4	4	4	4	3	3	3	4	4	3	3	2	3	4	4	3	3	3	3	3	3	3	2	3	2	3	3	3	2	2	3	1	2	2	2	1	1	1	60	2	4	42	37
1915	4	4	4	4	4	4	4	4	4	4	3	4	4	3	3	4	3	3	4	4	4	4	3	4	4	4	4	4	3	3	4	4	4	4	4	4	2	1	1	2	2	1	1	1	54	2	1	31	45
1918	4	4	4	4	4	4	4	4	4	4	3	4	4	4	3	4	3	3	3	3	4	3	1	2	4	4	4	4	3	3	4	4	4	4	2	3	1	1	1	1	1	1	1	2	44	2	1	6	5
1920	4	4	4	4	4	4	4	4	4	3	2	4	4	4	3	3	3	3	4	3	4	2	1	3	4	4	4	4	3	2	4	4	4	4	2	4	1	2	1	1	1	1	1	1	49	1	1	20	40
1921	4	4	4	4	3	3	4	4	3	3	3	4	3	3	3	3	3	2	3	4	3	4	2	3	4	4	4	4	4	4	4	4	4	4	3	4	3	2	2	1	2	1	1	1	65	2	1	45	60
1928	4	4	4	4	4	4	4	4	4	4	3	3	4	4	4	3	3	3	3	4	3	4	2	4	4	3	3	3	2	3	3	3	3	3	2	3	4	2	2	2	1	1	2	1	50	2	1	20	10
1935	4	4	3	2	4	4	4	3	3	3	3	3	4	4	3	3	3	3	4	4	4	3	3	3	4	3	3	3	4	2	3	3	4	3	2	3	3	1	2	2	2	1	1	1	40	2	1	11	50
1941	3	4	4	3	3	2	3	4	4	3	2	3	4	4	4	4	3	3	3	3	3	2	2	2	4	4	3	4	2	2	3	4	4	3	2	3	2	2	2	1	1	1	1	1	38	2	1	11	38
1948	4	4	3	4	4	4	4	4	4	3	3	3	3	3	3	3	3	3	3	4	4	3	2	3	3	3	3	3	3	2	3	4	4	3	2	3	4	2	2	2	2	1	1	1	43	2	1	15	36
1953	4	4	3	4	3	4	3	4	4	4	2	4	4	4	3	3	2	2	3	4	3	3	2	4	4	3	3	4	3	3	4	4	4	4	3	2	3	1	2	2	2	1	1	1	22	2	4	1	40
1954	3	4	4	4	4	4	4	4	4	4	3	4	4	4	4	4	3	3	4	4	4	4	3	4	4	4	4	4	4	3	3	3	3	3	3	3	3	1	2	2	2	1	1	1	49	2	1	22	36
1955	4	4	4	4	4	4	4	4	4	4	3	4	4	3	3	3	3	3	3	4	4	3	2	4	3	3	2	2	2	2	3	3	3	3	3	3	2	1	2	2	1	1	1	1	50	2	2	30	30
1958	4	4	3	3	4	4	4	4	4	4	3	4	3	3	3	3	3	2	3	4	4	4	2	3	4	3	2	3	2	2	3	4	4	4	3	3	3	1	2	2	2	1	1	1	35	2	4	9	36
1962	4	4	4	4	4	4	3	4	4	4	3	3	3	3	3	3	3	3	4	4	4	4	3	3	3	2	2	2	2	2	3	3	3	2	2	3	4	2	2	2	2	1	1	1	48	2	1	20	24
1970	4	4	4	4	4	4	4	4	4	4	3	4	4	4	3	3	3	3	4	4	4	3	2	3	3	3	3	2	2	2	3	4	4	3	2	3	2	1	1	2	2	1	1	1	58	1	1	26	70
1973	4	4	4	4	4	4	4	4	4	4	4	4	4	4	3	3	3	3	4	4	4	4	4	4	4	4	4	4	4	4	4	4	4	4	4	4	3	2	2	1	2	1	1	1	50	2	1	16	18
1974	4	4	3	3	4	4	4	4	4	4	3	4	4	4	3	3	3	2	4	4	4	3	2	4	4	3	3	3	2	1	3	4	4	3	3	3	3	1	2	2	2	1	1	1	42	2	1	18	30
1975	4	4	4	3	4	4	4	4	4	4	2	4	4	3	3	3	3	3	3	4	4	3	2	4	4	4	4	3	3	3	3	4	4	4	2	4	2	1	2	2	1	1	1	1	52	2	1	27	16
1983	4	4	4	3	3	4	3	4	4	4	3	3	3	4	3	3	2	3	3	4	4	3	3	3	3	3	3	2	2	2	3	4	4	4	3	3	3	1	2	2	2	1	1	1	50	1	1
1988	4	4	4	3	4	4	4	4	4	4	4	4	3	3	3	3	3	3	4	4	4	4	4	4	3	3	2	2	2	2	2	3	3	3	3	3	3	1	2	2	2	1	1	1	55	2	1	25	30
1991	4	4	3	4	4	4	4	4	4	4	3	4	4	4	4	4	3	2	3	4	4	3	2	4	4	3	3	3	2	2	3	4	4	4	2	4	1	1	1	2	1	1	1	2	31	2	1	2	40
1994	4	4	4	4	4	4	4	4	4	4	3	4	3	3	3	3	3	3	3	4	4	4	2	4	3	3	2	2	3	2	3	3	4	3	2	2	4	1	2	2	2	1	1	2	39	2	1	12	30
1998	4	4	4	4	4	4	4	4	4	4	4	4	4	4	4	4	4	4	4	4	4	4	4	4	4	4	4	4	4	4	4	4	4	4	4	4	-1	1	1	1	1	1	1	1	69	2	1	45	8
1999	4	4	4	4	3	3	4	4	4	4	3	4	4	4	3	4	3	3	4	4	4	4	3	3	4	3	3	3	1	2	3	3	3	3	2	3	2	2	2	1	1	1	1	1	50	2	4	31	17
2005	4	3	3	2	4	3	4	4	4	3	3	4	4	3	3	2	3	3	4	3	4	3	3	4	4	3	2	2	3	2	4	4	4	3	3	4	4	2	2	2	1	1	1	2	51	2	4	34	20
2008	4	4	3	3	4	4	4	4	4	4	3	4	3	3	3	3	2	2	3	4	4	4	2	3	4	3	3	3	2	2	3	4	4	3	2	3	3	1	2	2	2	1	1	1	58	2	1	35	21
2013	4	4	4	4	4	4	4	4	4	4	3	4	3	3	3	3	3	3	4	4	4	4	3	4	3	2	2	2	3	2	4	4	4	4	3	4	5	2	2	2	2	1	1	2	54	2	2	31	35
2015	3	2	3	3	2	4	3	4	3	4	2	4	4	4	4	3	2	3	2	3	2	3	2	4	4	4	4	4	2	2	2	3	4	4	2	3	3	1	2	2	1	1	1	2	26	1	6	0.5	40
2017	4	4	3	3	3	4	3	4	3	3	2	3	3	4	2	3	2	2	3	4	3	3	1	3	3	4	3	3	2	2	3	4	3	3	3	2	3	2	2	2	1	1	1	1	23	1	6	0.5	40
2018	4	4	4	3	4	4	3	4	4	4	2	3	4	3	3	3	3	3	2	3	3	3	2	3	4	3	3	3	2	2	3	3	3	3	3	3	1	2	1	1	1	1	1	1	42	2	1	17	15
2019	4	4	3	4	4	4	4	4	4	3	3	3	4	4	3	3	3	3	4	4	4	3	3	4	4	4	3	3	2	2	4	4	4	3	2	3	2	1	2	1	1	2	1	1	37	2	1	12	42
2022	4	4	3	3	3	3	4	4	4	3	3	3	4	4	3	3	2	2	4	4	4	3	3	3	4	4	3	3	2	2	3	3	4	3	2	1	2	2	1	2	1	1	1	1	27	2	1	1.5	38
2025	4	4	4	4	4	4	4	4	4	4	4	4	4	3	4	3	2	2	4	3	3	4	3	4	4	3	3	4	2	1	3	4	4	2	3	2	3	1	2	2	2	1	1	1	59	2	1	30	37
2027	4	3	3	3	3	3	3	4	4	4	3	4	4	3	3	3	3	2	3	3	3	3	2	3	4	3	3	3	2	2	3	3	3	2	2	3	4	2	2	2	2	1	1	1	51	2	1	18	36
2028	4	4	3	3	4	4	4	4	4	3	3	4	4	4	3	3	3	3	4	4	4	3	2	4	4	3	3	3	3	3	4	4	4	3	2	4	3	1	2	2	2	1	1	1	53	2	1	25	30
2030	4	4	3	3	3	3	4	4	4	4	3	4	4	4	3	3	2	2	4	4	4	3	2	3	4	4	3	3	2	2	4	3	4	3	2	3	3	1	2	2	2	1	1	1	30	2	1	5	37
2031	4	4	4	4	4	4	4	4	4	4	2	3	4	3	4	3	2	2	4	4	4	2	2	3	4	3	3	3	2	2	2	3	3	2	2	3	3	2	1	2	1	2	1	1	28	2	1	4	40
2036	4	4	4	4	4	4	4	4	4	4	3	4	4	3	3	3	3	3	4	4	3	3	3	3	4	3	3	3	3	2	3	3	4	3	2	3	1	2	1	1	1	1	1	1	51	2	1	27	35
2038	4	4	4	4	4	4	4	4	4	4	4	4	4	3	3	3	3	3	4	4	4	4	3	3	4	3	3	3	1	2	3	3	4	4	2	4	2	1	2	2	1	1	1	1	53	2	1	22	30
2039	4	4	3	3	3	3	4	4	4	3	3	3	4	4	3	3	3	3	4	4	4	3	4	4	3	3	3	2	2	2	3	3	3	3	3	3	3	1	2	2	2	1	1	1	29	2	1	1	40
2044	4	4	4	3	4	3	4	4	3	3	2	3	4	3	3	2	2	3	3	4	2	3	2	3	3	2	2	3	2	2	4	3	3	3	3	4	3	2	1	2	1	2	1	1	55	1	1	20	60
2045	4	4	3	3	3	3	4	3	2	2	2	3	4	4	4	4	3	3	4	3	3	3	2	2	4	4	3	3	2	2	4	3	4	3	3	4	3	1	2	2	2	1	1	1	39	1	1	10	52
2047	4	4	4	4	4	4	4	4	4	4	3	3	4	4	4	3	3	3	4	4	4	4	2	3	4	3	3	4	3	3	4	4	4	4	3	3	5	2	2	2	2	2	1	1	58	2	1	30	38
2049	4	4	4	4	4	4	4	4	4	4	3	4	4	4	4	4	4	4	4	4	4	4	2	4	4	4	4	4	4	3	4	4	4	4	3	4	3	1	2	2	2	1	1	1	25	2	6	0.5	40
2050	4	4	4	3	4	4	3	4	4	4	3	4	4	4	4	3	3	3	3	4	4	4	1	4	4	4	4	3	2	2	3	3	3	4	2	2	2	2	2	1	1	1	1	1	31	2	1	5	35
2057	4	4	4	4	4	4	4	4	4	4	4	4	4	3	4	3	3	3	3	4	4	4	2	4	4	4	4	4	4	4	4	4	4	4	2	4	1	1	1	1	2	1	1	1	49	2	1	13	40
2061	4	4	4	4	4	4	4	4	4	4	3	4	3	3	3	2	3	2	4	4	4	4	2	4	3	2	2	2	2	2	3	3	3	3	2	3	3	2	2	2	1	1	1	1	51	1	1	21	55
2065	4	4	4	3	4	4	4	4	4	4	3	4	3	3	3	3	2	2	3	3	3	3	2	2	3	3	4	3	2	2	2	3	3	3	2	3	2	1	2	2	1	1	1	1	57	2	1	25	23
2068	4	4	3	3	3	4	4	3	4	4	4	3	4	3	2	3	2	2	4	3	4	3	2	3	3	4	3	3	3	2	4	3	4	3	3	3	3	2	1	2	1	1	1	2	23	2	4	4	40
2070	4	4	4	4	4	4	4	4	4	4	2	4	4	3	3	3	4	3	3	4	2	2	1	3	4	4	4	3	4	3	4	4	4	4	3	4	2	1	2	2	1	2	1	1	35	2	1	2	13
2074	4	4	4	4	4	4	4	4	4	4	4	4	4	4	4	4	3	4	4	4	4	4	3	4	4	4	3	3	3	3	4	4	4	4	3	4	4	2	2	1	2	2	1	1	48	2	1	23	25
2079	4	4	4	4	4	4	4	4	4	3	2	3	4	4	4	4	3	3	4	4	4	3	2	3	4	4	4	3	3	4	4	4	4	3	2	3	-1	1	1	1	1	1	1	1	38	2	1	5	15
2081	4	4	3	3	3	3	4	4	4	4	3	4	3	4	3	3	2	2	4	4	4	3	2	4	4	4	2	2	2	1	3	4	4	3	1	3	3	1	2	2	2	1	1	1	46	2	1	10	25
2083	4	4	3	4	4	4	3	4	4	4	3	4	4	3	3	3	2	2	2	4	4	2	2	3	4	3	2	2	2	2	2	4	4	2	2	2	2	2	1	1	2	1	1	1	36	2	1	6	35
2085	4	4	4	3	4	4	3	4	4	4	3	4	4	4	3	3	4	4	4	3	4	4	3	3	4	3	3	3	2	2	4	3	4	4	3	3	2	1	2	2	1	1	1	1	50	1	1	20	5
2087	4	4	4	4	4	4	4	4	4	4	3	4	4	4	3	3	3	3	4	4	4	4	3	4	4	4	3	3	3	3	4	4	4	4	3	4	3	2	2	2	1	1	1	1	48	2	1	20	40
2089	4	4	4	4	4	4	4	4	4	4	3	4	4	4	3	3	3	3	4	4	4	4	3	3	4	3	3	2	2	2	3	3	3	3	3	3	3	1	2	2	2	1	1	1	32	2	1	3	38
2090	4	4	4	3	4	4	4	4	3	3	2	3	4	3	2	3	3	3	3	4	4	3	2	3	4	4	4	4	4	4	3	4	4	4	2	3	2	1	2	2	1	1	1	1	41	2	1	16	40
2094	4	4	4	4	4	4	3	4	4	4	3	3	3	3	3	3	2	3	4	4	4	4	3	3	3	3	3	3	2	2	3	3	3	3	2	2	3	1	2	2	2	1	1	1	44	2	1	14	38
2100	3	3	3	3	3	3	3	3	3	3	3	3	3	3	3	3	3	3	3	3	3	3	3	3	3	3	3	3	3	3	3	3	3	3	3	3	1	1	1	1	2	1	1	1		-9	-9
2103	4	3	3	3	3	3	3	4	4	3	2	3	4	3	2	3	2	2	3	4	4	3	2	2	4	3	2	3	3	2	3	4	4	4	4	4	2	2	2	1	1	1	1	1	46	2	1	19	40
2107	4	4	4	4	3	3	4	4	4	4	3	4	4	4	4	3	2	2	4	3	4	3	2	3	4	4	3	3	2	2	4	3	4	3	2	3	3	1	2	2	1	1	1	2	43	2	1	20	40
2114	4	4	3	3	4	4	3	4	4	4	3	4	4	4	3	4	4	4	4	4	4	4	3	4	4	3	3	3	3	3	3	3	3	3	3	3	3	1	2	1	2	1	1	2	55	2	1		9
2120	4	4	4	3	4	4	3	4	4	3	3	4	3	3	4	4	3	3	3	4	4	3	2	3	4	3	3	3	3	3	3	4	4	3	2	3	3	1	2	2	2	1	1	1	43	2	1	17	20
2122	4	4	4	4	4	4	4	4	4	4	3	4	3	4	3	3	3	4	4	4	2	3	2	4	3	2	3	3	2	2	3	4	3	4	2	3	3	2	2	1	1	2	1	1	45	2	1	20	34
2124	4	4	4	3	4	4	4	4	4	4	3	3	3	4	3	3	2	2	3	4	4	3	2	2	4	3	3	3	2	2	3	3	3	3	2	2	3	2	2	2	1	1	1	1	30	2	1	3	30
2125	4	3	3	3	3	3	4	4	3	3	3	3	4	3	3	3	3	3	3	3	3	3	3	2	4	3	2	2	2	2	3	4	4	3	3	3	3	1	2	2	2	1	1	1	51	2	1	28	40
2127	4	4	3	3	4	4	3	4	4	4	2	4	4	4	3	4	4	4	4	4	4	4	3	4	4	4	4	4	3	3	4	4	4	4	4	4	4	2	2	2	2	1	1	1	23	2	6	1	40
2128	4	4	3	3	4	4	4	4	4	3	3	4	4	4	3	3	2	2	4	4	4	3	2	3	4	3	3	3	2	2	4	3	3	3	3	3	3	1	2	2	2	1	1	1	31	2	1	7	40
2132	3	4	4	4	4	3	4	4	3	3	2	4	4	4	3	3	3	3	4	4	4	3	2	3	3	3	2	2	3	2	2	3	3	3	2	3	3	1	2	2	2	1	1	1	32	2	1	5	39
2135	4	4	4	3	4	4	3	4	4	4	3	3	2	3	1	1	2	3	4	4	4	4	3	4	2	3	3	4	4	4	2	3	3	3	2	4	-1	1	1	1	1	1	1	1	29	2	1	4	40
2137	4	4	4	4	3	3	4	4	4	4	3	4	4	3	4	4	4	3	3	4	4	4	3	4	4	3	4	4	3	3	3	4	4	3	3	4	3	1	2	2	2	1	1	1	57	2	1	32	25
2139	4	4	4	4	4	4	4	3	3	3	4	3	4	4	4	3	4	4	4	4	4	4	4	4	4	3	3	3	3	3	3	4	4	3	3	3	3	1	2	2	2	1	1	1	48	2	1	23	40
2141	4	4	4	4	4	4	4	4	4	4	3	4	4	3	3	3	3	3	4	4	4	3	2	4	4	3	3	3	3	2	3	4	4	4	2	4	3	1	2	2	2	1	1	1	49	2	1	20	40
2144	4	4	4	4	3	4	4	4	4	4	3	4	3	4	3	3	3	3	2	4	4	3	2	3	3	3	3	3	2	2	3	4	4	3	2	3	5	1	2	2	2	1	2	2	48	2	2	8	22
2151	4	4	4	4	3	4	2	4	4	4	2	4	4	3	4	3	2	2	2	4	4	4	1	4	4	3	3	2	1	2	3	4	4	4	3	4	4	2	2	2	2	1	1	1	23	2	6	0	40
2154	4	3	3	4	3	3	3	3	3	4	3	4	4	3	3	3	3	3	4	4	4	4	3	3	4	4	4	3	3	3	3	3	3	3	3	3	3	2	2	2	1	1	1	1	26	2	4	5	38
2155	4	4	3	3	4	4	3	4	4	3	3	4	4	4	3	2	3	2	3	4	4	3	2	3	4	3	3	3	2	2	3	4	4	3	2	3	2	1	2	2	1	1	1	1	20	2	4	1	40
2157	3	4	4	4	4	4	4	4	4	4	3	3	2	4	2	3	2	2	4	4	3	2	1	2	4	4	4	4	4	4	2	3	4	3	3	2	3	2	2	1	1	1	1	2	27	2	4	4	40
2158	4	4	4	4	4	4	4	4	4	4	3	4	3	3	3	3	3	3	4	4	4	3	3	3	4	4	4	3	3	3	4	4	4	3	3	4	2	1	2	2	1	1	1	1	48	1	1	18	45
2161	4	4	4	3	3	3	3	4	4	4	3	4	3	3	3	3	2	3	4	4	4	4	3	4	3	3	4	4	3	3	3	3	3	3	3	3	5	2	2	2	2	2	1	1	34	2	1	11	20
2168	4	4	4	4	3	4	4	4	4	4	4	4	3	3	3	2	2	3	3	2	2	2	2	3	4	4	3	3	2	2	4	4	4	3	2	3	4	2	2	2	2	1	1	1	30	1	1	4	40
2170	2	4	3	3	2	2	4	4	4	4	4	4	2	3	3	2	2	2	4	4	4	4	3	3	4	3	3	3	3	3	3	3	3	3	3	3	2	2	1	2	1	1	1	1	36	2	1	10	35
2171	4	4	4	4	4	4	4	4	4	4	2	4	4	3	3	2	2	2	3	3	3	2	2	4	4	3	3	2	2	2	3	3	3	3	2	2	3	2	2	2	1	1	1	1	33	2	1	10	45
2173	4	4	4	3	4	4	4	4	4	4	4	4	3	3	3	3	3	2	3	3	3	3	2	3	4	3	3	3	2	2	3	3	3	3	2	3	5	2	2	1	2	2	1	2	58	2	4	25	27
2174	4	4	3	3	3	4	4	4	4	4	3	3	4	4	3	3	3	3	4	4	4	4	4	4	4	4	4	3	3	2	4	4	4	4	4	4	2	2	1	1	1	1	2	1	37	2	1	13	18
2176	4	4	4	4	4	4	4	4	4	4	3	4	4	4	4	3	4	3	4	4	4	4	3	3	4	3	3	3	3	3	4	4	4	4	3	3	4	2	2	2	2	1	1	1	44	2	1	8	40
2178	4	4	4	4	4	4	4	4	4	4	4	4	3	4	4	4	4	4	4	4	4	3	3	3	4	4	4	4	4	4	4	4	4	4	4	4	-1	1	1	1	1	1	1	1	45	2	4	45	16
2182	4	4	4	4	4	3	4	4	4	4	3	4	4	4	4	4	4	4	4	4	4	4	3	4	4	4	4	4	4	3	3	4	4	3	3	4	4	2	2	2	1	1	2	1	40	2	4	21	70
2183	4	4	4	3	4	4	3	4	4	4	3	3	4	3	3	3	2	3	3	3	3	3	2	2	4	2	3	3	2	3	3	3	3	3	3	3	2	1	2	2	1	1	1	1	47	2	4	25	6
2184	4	4	4	3	4	4	4	4	4	4	3	4	4	4	3	3	3	3	4	4	4	3	3	4	3	3	2	2	3	2	4	4	4	3	3	4	3	2	2	2	1	1	1	1	48	2	1	25	40
2185	4	4	3	3	4	4	3	4	4	3	3	4	3	3	2	2	2	3	3	4	4	4	2	3	3	3	3	3	2	2	3	4	3	3	3	4	3	2	2	2	1	1	1	1	33	2	1	7	40
2187	4	4	4	4	4	4	4	4	4	4	3	4	4	4	3	3	3	3	3	4	4	4	2	3	4	4	4	4	3	2	3	3	4	4	2	3	3	1	2	2	1	1	1	2	41	2	4	6	28
2191	4	4	3	4	3	3	4	4	3	3	2	3	3	4	3	4	2	2	4	4	3	3	2	3	3	3	3	3	2	2	4	4	3	3	2	3	2	1	2	2	1	1	1	1	49	1	1	20	50
2204	4	4	4	3	4	4	4	4	4	4	3	4	4	4	3	4	4	4	4	4	4	3	2	4	4	3	3	2	2	2	4	3	4	3	2	4	3	2	2	2	1	1	1	1	36	2	1	8	30
2225	3	4	3	3	4	4	4	4	4	4	3	4	4	4	3	3	3	3	4	4	4	4	3	4	3	3	3	3	3	2	4	4	4	4	3	3	4	1	2	2	2	1	1	2	33	2	1	7	30
2227	4	3	3	3	4	4	4	4	4	4	3	4	3	4	3	3	3	3	3	3	3	2	1	2	3	2	3	3	2	1	3	3	4	3	2	3	4	2	2	2	2	1	1	1	55	2	1	27	33
2228	4	3	3	3	3	3	3	4	4	3	2	4	3	4	3	3	3	3	3	4	4	3	2	4	3	3	3	2	2	2	2	3	4	3	2	2	3	2	2	2	1	1	1	1	44	2	1	17	36
2230	4	4	4	4	4	4	3	4	4	3	3	4	4	4	4	4	1	2	4	4	4	3	2	3	4	3	3	3	1	1	3	3	3	3	1	3	7	2	2	2	2	2	2	2	39	2	4	15	33
2236	4	4	4	3	3	4	4	4	4	4	3	4	4	3	3	3	2	2	3	4	3	3	2	2	4	4	3	3	2	2	4	4	3	3	2	3	2	1	2	2	1	1	1	1	52	1	1	29	40
2239	4	4	4	3	3	4	3	4	4	4	3	4	4	3	3	3	3	4	3	4	3	4	2	4	3	2	2	2	3	3	3	4	4	4	3	3	3	2	2	2	1	1	1	1	25	2	6	0.5	40
2240	4	4	4	4	4	4	4	4	4	4	4	4	4	4	4	4	4	3	4	4	4	4	3	4	4	4	4	4	3	3	3	4	4	4	3	4	-1	1	1	1	1	1	1	1	57	2	1	30	21
2241	4	4	4	4	4	4	4	4	4	4	3	4	3	4	3	2	3	3	3	4	4	4	3	4	3	4	2	2	2	2	2	3	4	3	2	3	3	2	2	2	1	1	1	1	30	2	1	10	40
2242	4	4	4	4	4	4	3	4	4	4	4	4	4	4	4	3	2	3	3	4	4	3	3	4	4	2	3	3	2	3	3	3	3	3	3	3	4	2	2	2	1	1	2	1	60	2	4	30	34
2249	4	4	4	4	4	4	4	4	4	4	3	3	4	4	4	4	3	3	4	4	4	4	2	4	4	4	4	3	3	3	4	4	4	4	2	4	2	1	2	2	1	1	1	1	23	2	6	0.5	40
2254	4	4	3	3	2	2	3	4	4	3	2	2	4	4	3	2	2	2	4	3	3	3	1	2	4	2	2	2	1	1	3	3	4	3	2	2	3	1	2	1	2	1	1	2	51	2	1	28	40
2257	4	4	4	4	4	4	4	4	4	3	4	3	4	3	3	2	2	2	4	4	3	3	2	2	3	3	3	2	3	2	3	3	3	2	2	3	3	1	2	2	2	1	1	1	36	2	1	11	30
2259	4	3	2	3	3	4	3	2	2	2	2	3	4	3	3	4	3	4	4	4	3	3	2	3	3	3	3	3	3	2	3	4	4	3	2	3	1	1	2	1	1	1	1	1	31	1	1	6	40
2261	4	4	4	4	4	4	4	4	4	4	3	4	4	3	3	3	2	3	4	4	4	4	2	3	3	3	3	3	2	2	4	4	4	4	2	3	2	1	2	2	1	1	1	1	50	2	1	27	50
2262	4	4	4	4	4	4	4	4	4	4	4	4	3	4	4	4	4	4	4	4	4	4	4	4	3	3	2	2	2	2	3	3	3	3	3	3	4	2	2	1	2	1	2	1	23	2	6	0.5	40
2265	4	4	4	4	4	4	3	4	4	4	4	4	4	4	4	4	3	3	4	4	4	4	3	3	3	3	3	3	3	3	2	3	3	3	3	3	3	1	2	2	2	1	1	1	49	2	1	23	50
2269	4	4	3	3	3	4	4	4	4	4	2	4	4	4	3	3	2	2	3	4	4	4	2	3	4	3	3	3	2	2	3	4	4	4	3	4	4	1	2	2	2	1	2	1	23	2	6	0.5	40
2270	3	4	4	3	4	4	4	3	4	4	2	3	3	4	4	4	4	3	3	4	4	4	2	3	4	3	3	2	2	2	2	4	4	4	3	3	3	1	1	2	2	1	1	2	23	2	6	0.5	40
2271	4	4	3	3	3	3	3	4	4	4	3	3	3	3	3	2	2	2	4	4	4	3	3	3	4	3	4	3	3	3	3	3	3	3	3	3	2	2	1	1	2	1	1	1	45	2	1	8	20
2282	4	3	3	3	3	3	3	3	2	3	2	3	3	3	3	3	2	2	2	4	4	3	2	3	3	4	4	4	3	2	2	3	3	3	2	3	4	2	2	2	1	1	1	2	31	1	1	4	40
2284	4	3	3	3	3	4	3	4	4	3	2	3	4	3	3	2	2	3	3	4	4	3	1	3	4	4	3	3	3	3	3	4	4	4	3	3	2	1	2	1	2	1	1	1	48	2	4	29	20
2291	4	4	2	3	4	4	4	4	4	4	3	4	4	4	3	3	4	4	4	4	4	4	3	4	4	3	3	2	3	2	4	4	4	4	3	4	2	1	2	1	2	1	1	1	32	2	1	5	40
2292	4	4	3	3	3	4	4	3	3	2	4	2	3	3	3	2	2	2	4	4	4	3	2	2	4	4	3	3	2	2	4	4	3	3	2	2	2	1	2	1	2	1	1	1	26	1	1	1	40
2296	4	4	4	4	3	3	3	4	4	3	2	3	4	4	4	3	3	3	4	4	4	3	2	3	4	4	4	4	3	3	4	4	4	2	3	3	3	2	2	2	1	1	1	1	24	1	6	1	40
2297	4	4	4	4	4	4	4	4	4	4	3	4	3	3	3	3	3	3	4	4	4	3	2	4	4	4	4	4	4	4	4	4	4	4	4	4	3	2	2	1	1	2	1	1	28	2	1	4	40
2298	4	4	4	3	4	4	3	4	4	4	2	3	3	4	3	4	3	3	3	4	4	4	2	2	3	3	3	2	3	2	3	3	3	3	2	2	2	1	2	1	2	1	1	1	27	2	6	0.5	40
2300	3	4	3	3	4	4	4	4	4	4	3	4	4	4	3	3	3	2	4	4	3	3	2	2	4	4	3	2	3	2	3	3	3	3	2	3	4	2	2	2	2	1	1	1	25	2	6	1	40
2305	4	4	4	4	4	4	4	4	4	4	4	4	3	4	3	4	4	4	4	4	4	4	3	4	4	3	3	2	3	2	4	4	4	4	4	4	4	2	2	2	2	1	1	1	47	2	1	23	33
2307	4	4	4	4	4	4	4	4	4	4	4	4	4	3	3	3	3	3	4	4	3	3	2	4	4	4	4	4	3	3	4	4	4	4	3	4	3	1	2	2	2	1	1	1	50	2	2	25	30
2310	4	3	3	3	4	4	3	4	4	3	3	4	4	3	3	2	3	3	3	4	3	2	2	4	3	3	3	3	3	3	3	3	4	3	2	4	2	1	2	2	1	1	1	1	38	2	1	13	30
2313	4	4	3	4	3	3	3	4	4	4	3	4	4	4	3	3	3	3	4	4	3	4	3	4	4	3	4	3	2	2	4	4	4	3	2	4	3	1	2	2	2	1	1	1	30	2	1	1.5	35
2316	4	4	4	4	4	4	3	4	4	4	3	3	4	4	4	4	3	3	3	4	4	3	2	3	4	4	4	4	2	2	3	4	3	3	2	3	5	1	2	2	2	2	1	2	27	1	1	3	40
2317	4	4	3	3	3	4	3	4	4	3	2	3	4	3	3	2	2	2	4	4	3	2	1	3	4	3	4	3	2	1	2	4	4	3	1	3	4	1	2	2	2	2	1	1	27	2	1	2.5	40
2318	4	3	3	2	4	3	4	4	4	3	4	4	4	3	3	3	3	3	4	4	4	3	3	3	3	3	2	2	2	3	3	3	3	3	3	3	3	1	2	2	2	1	1	1	47	1	1	23	50
2319	4	4	3	3	4	4	4	4	4	4	3	4	3	4	3	2	2	2	3	4	4	4	4	4	3	3	2	2	2	2	3	3	3	3	3	3	3	1	2	2	2	1	1	1	43	2	1	18	35
2320	4	3	4	3	3	3	4	4	4	3	2	3	4	4	2	3	3	3	4	4	4	3	2	4	4	4	3	3	2	2	4	4	4	4	3	4	2	1	2	1	2	1	1	1	39	2	1	15	35
2322	4	4	4	4	4	4	4	4	4	4	3	4	4	4	3	3	4	3	4	4	3	4	2	3	4	3	3	3	2	2	3	4	4	4	2	4	3	1	2	2	2	1	1	1	24	2	1	1	40
2323	4	4	3	3	4	4	4	4	4	4	3	4	3	4	3	3	4	4	4	4	4	4	3	3	4	3	3	3	4	4	3	4	4	3	3	3	1	1	2	1	1	1	1	1	50	2	1	20	4
2325	4	4	4	4	4	4	4	4	4	4	4	4	4	3	4	3	3	3	3	4	3	4	2	3	4	3	3	3	3	4	3	3	4	4	2	3	4	1	2	2	1	1	2	2	23	2	1	0.6	35
2327	4	4	4	4	4	4	3	4	4	4	3	4	4	4	4	4	3	3	4	4	4	4	3	3	4	3	3	2	3	2	3	4	4	4	2	3	2	1	2	2	1	1	1	1	39	2	1	15	40
2332	4	4	4	4	4	4	4	4	4	4	4	4	4	4	4	4	3	3	4	4	4	4	3	4	4	4	3	3	3	3	4	4	4	3	3	4	3	2	2	2	1	1	1	1	53	2	1	29	25
2335	4	4	4	4	4	4	4	4	4	3	2	3	3	4	3	3	3	2	4	4	4	3	2	3	4	3	2	2	2	1	3	3	3	3	3	3	4	1	2	2	2	1	1	2	28	2	1	3	30
2337	4	4	4	3	4	4	3	4	4	4	3	4	4	3	3	3	4	4	2	3	3	3	1	4	4	3	3	3	3	3	3	4	3	4	4	3	3	1	2	1	2	1	2	2	23	2	6	0	40
2338	4	4	4	4	4	4	4	3	3	3	3	4	4	4	3	3	2	2	4	4	4	4	3	4	4	3	3	3	2	2	3	4	3	3	2	2	4	2	2	1	2	2	1	1	47	2	1	23	33
2339	4	4	4	4	4	4	4	4	4	4	3	4	4	4	3	3	3	3	4	4	4	4	2	4	4	4	4	4	4	3	3	4	4	4	3	4	1	2	1	1	1	1	1	1	29	2	1	5	20
2352	4	4	4	4	4	4	3	4	3	3	3	3	4	4	3	3	3	3	3	4	4	3	2	3	4	3	3	3	3	3	3	4	4	3	3	3	4	2	1	2	1	2	2	1	49	1	1	22	30
2353	4	4	4	4	4	4	4	4	4	4	3	4	4	3	3	3	2	2	4	4	4	4	4	4	4	3	3	3	2	2	4	3	3	2	1	3	2	1	2	1	2	1	1	1	27	2	1	2	40
2355	4	4	4	4	4	4	4	4	4	4	3	4	3	4	4	3	3	4	4	4	4	3	3	3	4	4	4	3	2	3	4	3	3	3	3	4	2	2	1	1	1	1	2	1	42	2	1	16	16
2357	4	4	4	4	4	4	4	4	4	4	4	4	4	4	4	4	4	4	4	4	4	4	4	4	4	4	4	4	4	4	3	4	4	4	4	4	2	1	2	1	1	1	1	2	60	1	1	34	36
2358	4	4	3	3	3	3	3	3	3	3	3	3	4	3	3	3	3	2	4	3	4	3	3	3	4	3	3	3	2	2	4	4	4	3	3	3	-1	1	1	1	1	1	1	1	55	2	1	30	20
2366	4	4	4	4	4	4	4	4	4	4	4	4	4	3	3	3	3	2	4	4	4	3	3	3	4	3	3	3	3	2	3	3	2	3	2	2	3	1	2	2	2	1	1	1	31	2	1	4	40
2368	4	4	4	4	3	3	4	3	3	3	4	3	4	4	3	3	3	3	4	4	4	3	3	3	3	4	3	3	2	2	3	2	3	3	2	2	2	1	2	2	1	1	1	1	44	1	1	19	42
2369	4	4	4	3	4	4	4	4	4	4	3	3	3	3	2	2	2	2	4	4	4	4	3	3	2	3	3	3	2	2	3	3	3	3	2	3	4	2	2	2	2	1	1	1	30	2	1	6	35
2370	4	4	3	3	4	4	3	4	4	4	2	3	4	3	3	3	3	2	4	4	4	4	2	3	4	3	3	3	2	2	4	4	4	4	3	4	3	2	2	2	1	1	1	1	37	1	1	12	40
2371	4	3	4	4	4	4	4	4	4	4	3	4	3	3	3	3	3	3	4	4	4	4	4	4	2	4	4	4	2	2	3	3	3	3	3	3	3	2	2	1	1	1	1	2	-9	2	1	27	70
2373	3	4	3	2	2	3	3	3	3	3	2	3	3	3	3	3	2	2	4	4	4	4	3	3	3	3	3	3	2	2	4	4	4	4	3	3	3	1	2	1	1	1	2	2	30	1	1	5	40
2374	4	4	3	3	3	4	3	4	4	4	2	3	4	3	3	2	2	3	3	3	3	2	2	3	4	3	3	3	2	2	3	3	4	3	2	2	2	2	2	1	1	1	1	1	40	2	1	18	40
2375	4	4	4	4	4	4	4	4	4	4	4	4	4	4	3	4	4	4	4	4	4	4	4	4	4	3	3	3	4	3	3	3	3	3	3	3	1	1	1	1	2	1	1	1	57	1	1	27	40
2379	4	4	4	3	3	4	3	4	4	3	2	3	4	3	3	2	2	3	3	4	4	3	1	2	4	3	3	3	3	3	2	4	4	3	1	2	2	1	2	2	1	1	1	1	36	2	1	13	35
2389	4	3	4	3	4	4	4	4	3	3	2	3	3	3	2	3	2	2	3	4	3	2	2	2	3	3	3	2	2	2	4	4	3	2	3	2	2	1	2	1	2	1	1	1	38	1	1	13	55
2390	4	4	4	4	4	4	-9	-9	-9	-9	-9	-9	3	3	3	2	2	2	3	3	3	2	2	3	3	2	2	2	2	1	3	3	3	3	2	3	2	1	2	2	1	1	1	1	62	1	1	35	50
2393	4	4	4	4	3	3	4	4	4	4	3	3	4	3	3	4	3	3	4	4	4	4	2	3	4	3	3	3	3	3	4	4	4	3	2	3	3	1	2	2	2	1	1	1	42	2	1	18	20
2394	4	3	3	3	3	3	3	4	4	3	3	3	4	3	3	3	2	2	3	4	4	3	2	3	3	3	2	2	2	2	3	3	3	3	2	3	3	1	2	2	2	1	1	1	34	2	1	10	32
2396	4	3	3	2	3	4	3	4	4	3	2	4	4	3	2	2	2	2	3	3	4	3	2	3	4	3	3	2	2	2	3	3	3	3	2	2	2	1	2	2	1	1	1	1	31	1	1	6	40
2397	4	4	3	4	4	3	4	4	4	3	3	4	4	4	3	3	2	2	3	4	4	3	3	4	4	4	4	4	3	3	4	4	4	3	3	3	2	2	1	2	1	1	1	1	59	1	1	31	40
2400	4	4	4	4	3	4	4	4	4	4	3	4	3	4	3	4	3	3	4	4	4	4	3	3	4	3	2	3	2	3	4	4	4	4	3	3	1	1	2	1	1	1	1	1	74	1	1	35	60
2401	4	3	3	3	3	3	3	4	4	3	2	4	3	3	2	2	2	3	3	3	3	2	2	2	3	2	2	2	2	2	2	3	3	2	2	2	3	2	2	2	1	1	1	1	40	2	1	12	30
2403	4	4	3	3	4	4	3	4	3	3	3	4	4	3	2	2	3	3	4	4	4	2	2	3	3	3	3	2	2	2	3	4	4	3	2	3	2	2	1	1	1	2	1	1	55	1	1	20	60
2407	4	4	4	4	3	4	4	4	4	4	3	4	3	3	3	2	3	3	3	4	4	4	2	3	3	3	3	2	2	3	3	4	4	4	2	3	2	1	2	2	1	1	1	1	35	2	1	10	30
2408	3	4	3	4	3	4	3	3	4	3	2	3	2	3	3	3	2	4	3	3	3	3	3	2	3	2	2	3	2	1	3	3	3	3	2	2	4	2	2	2	1	1	1	2	26	1	1	2	35
2410	4	4	3	3	4	4	4	4	4	4	3	3	3	3	3	3	3	3	4	4	4	4	2	3	4	3	3	2	3	2	4	4	4	4	4	4	3	1	2	2	2	1	1	1	26	1	6	1	40
2413	4	4	4	4	3	4	4	4	4	4	2	4	4	4	4	3	2	3	4	4	4	4	2	4	3	3	3	3	2	2	3	4	4	4	3	3	4	2	2	2	2	1	1	2	27	1	1	3	38
2418	4	4	3	3	3	4	4	3	4	3	2	2	3	3	3	3	2	3	3	3	3	2	1	2	3	3	3	3	2	2	4	3	3	3	3	2	3	2	2	2	1	1	1	1	37	2	1	12	35
2421	4	4	3	3	4	4	4	4	4	3	3	4	4	3	3	3	3	3	4	4	4	3	3	3	3	3	3	2	3	2	3	3	3	2	2	3	4	2	2	2	1	1	1	2	52	1	1	22	45
2423	4	4	4	3	4	4	4	4	4	4	3	4	4	4	3	3	4	4	4	4	4	4	2	3	3	4	4	3	4	3	3	4	4	4	3	4	4	1	2	1	2	2	1	2	25	2	1	1.5	40
2427	4	4	4	3	3	3	3	4	4	3	2	3	2	3	2	2	1	2	1	4	2	3	1	2	3	3	2	2	1	2	2	4	3	3	3	3	3	1	2	2	1	1	1	2	30	1	1	6	40
2431	4	4	4	3	4	4	4	4	4	4	4	4	4	3	3	3	4	3	4	4	4	4	4	4	4	4	3	4	4	3	3	3	2	3	2	3	1	1	2	1	1	1	1	1	41	2	1	20	35
2434	4	4	4	4	3	4	4	3	3	4	4	4	3	3	3	4	3	4	3	3	4	4	4	4	3	3	3	3	3	3	4	4	3	3	3	4	3	2	2	1	2	1	1	1	65	1	1	46	50
2436	4	4	4	3	4	4	4	4	4	4	3	4	4	4	4	4	4	4	4	4	4	4	3	4	3	3	3	3	3	3	3	4	4	4	4	4	2	1	2	1	2	1	1	1	47	2	1	22	35
2437	4	4	4	3	3	3	4	4	2	4	3	4	4	4	3	3	2	2	4	4	3	4	3	3	3	4	4	3	3	2	4	4	4	4	4	4	1	1	2	1	1	1	1	1	31	2	1	6	35
2440	4	3	3	3	3	4	4	4	4	4	3	4	4	3	3	3	3	3	3	4	3	3	3	3	4	3	3	3	2	2	3	4	3	3	3	2	3	1	2	2	2	1	1	1	30	1	1	5	40
2441	4	3	3	3	3	3	4	2	3	3	4	2	3	4	3	3	2	3	3	4	3	4	3	3	3	3	3	3	2	2	4	4	3	2	3	2	1	1	1	1	2	1	1	1	32	1	1	6	40
2442	4	4	4	4	4	4	4	4	4	4	3	3	3	3	3	3	3	3	3	3	4	4	3	3	3	2	3	3	2	2	3	3	3	3	2	2	3	2	2	2	1	1	1	1	47	1	1	22	60
2443	4	4	4	4	4	4	4	4	4	4	3	4	3	4	3	2	2	2	3	4	4	4	2	2	3	2	2	2	1	1	3	4	4	4	3	3	2	1	2	2	1	1	1	1	31	2	1	7	38
2445	4	4	3	3	3	4	4	4	4	4	3	4	4	4	3	3	4	3	4	4	4	4	4	4	4	4	3	3	3	3	3	4	4	4	3	4	2	1	2	2	1	1	1	1	26	1	1	2.5	40
2447	4	4	4	4	4	4	4	4	4	4	4	4	4	4	4	4	4	4	4	4	4	4	4	4	4	3	3	3	3	3	4	4	4	4	4	4	3	1	2	2	2	1	1	1	42	2	1	20	40
2449	3	4	3	3	4	4	3	4	4	4	3	4	3	3	3	3	3	3	4	4	4	4	2	3	3	3	3	3	2	3	3	3	3	3	2	3	4	1	2	2	2	1	2	1	32	2	1	8	34
2450	3	4	3	3	2	3	3	3	2	2	3	2	3	4	2	3	3	3	4	4	3	3	2	3	3	4	2	3	2	2	3	4	4	3	2	4	3	2	2	2	1	1	1	1	30	1	1	6	40
2453	4	4	3	4	3	3	4	4	4	3	2	3	4	4	3	3	3	3	4	4	4	4	2	3	4	2	2	4	2	3	4	4	4	3	3	3	2	1	2	2	1	1	1	1	31	2	1	6	35
2457	4	4	4	4	4	4	4	4	4	4	4	4	4	4	4	3	2	2	4	4	4	4	4	4	4	3	3	2	1	1	4	4	4	4	3	4	3	1	2	2	2	1	1	1	33	2	1	7	50
2458	4	4	4	4	4	4	4	4	4	4	4	4	3	4	4	3	2	2	3	4	4	4	2	3	4	4	4	4	4	4	3	3	4	3	3	3	2	1	2	2	1	1	1	1	50	1	1	19	40
2464	4	4	4	4	4	4	4	4	3	3	3	4	4	3	2	2	3	3	2	4	4	3	2	3	4	4	3	3	3	3	4	4	4	3	3	3	-1	1	1	1	1	1	1	1	38	2	1	12	15
2465	4	4	4	3	4	4	4	3	4	3	3	3	4	4	3	3	4	4	3	4	4	3	4	3	3	3	4	4	4	3	3	3	3	3	3	3	-1	1	2	1	1	1	1	1	53	1	1	27	40
2469	4	4	4	4	4	4	4	4	4	4	4	4	4	3	3	3	3	3	4	4	4	4	3	4	4	3	3	4	3	3	4	4	4	4	3	3	3	1	2	2	2	1	1	1	26	2	4	7	40
2470	4	4	4	3	4	4	3	4	3	3	3	2	4	3	3	3	3	3	2	4	4	3	2	2	3	3	3	4	3	3	3	4	4	4	2	3	3	1	2	2	2	1	1	1	30	2	1	5	30
2481	4	3	3	3	3	3	3	4	4	4	3	3	4	4	3	3	3	3	3	4	4	3	2	2	4	3	2	3	2	2	3	4	4	3	2	3	4	2	2	2	2	1	1	1	42	2	1	20	35
2484	4	4	3	3	3	3	4	4	4	3	2	3	4	4	3	3	2	2	3	4	2	3	2	3	4	3	3	4	3	3	3	4	4	4	2	3	3	1	2	2	2	1	1	1	27	1	4	2	40
2485	4	4	3	3	3	3	3	4	4	3	2	3	3	3	4	3	2	2	3	4	4	4	2	3	4	3	3	3	2	2	3	3	4	4	2	3	3	2	1	2	1	1	1	2	25	2	4	2	40
2487	4	4	4	3	4	4	4	4	4	4	3	4	4	3	3	3	4	3	4	4	4	4	3	4	4	3	3	3	4	4	4	4	4	4	3	3	2	1	2	2	1	1	1	1	40	1	1	17	60
2488	4	4	4	4	4	4	3	3	3	3	3	4	4	3	3	3	4	4	4	4	4	4	4	4	3	3	2	3	3	3	4	3	4	3	3	4	3	2	2	1	2	1	1	1	55	2	1	23	35
2489	4	4	4	4	4	4	4	4	4	4	3	4	4	4	4	3	4	3	4	4	4	4	3	4	3	4	4	4	3	3	4	4	4	3	3	3	4	2	1	1	2	2	2	1	27	2	1	2.5	30
2491	4	3	3	3	3	3	4	4	4	4	4	4	3	4	2	4	2	2	4	4	4	4	2	2	4	3	3	3	3	2	3	3	3	3	2	3	3	2	2	2	1	1	1	1	25	2	6	25	38
2492	4	4	4	4	4	4	4	4	4	4	4	4	4	4	4	3	4	3	4	4	4	4	4	4	4	3	3	4	3	3	3	3	3	3	2	3	3	1	2	2	2	1	1	1	33	2	1	6	40
2493	4	4	4	3	4	4	4	4	4	4	4	4	4	4	3	4	3	4	4	4	4	4	3	4	4	4	3	3	3	3	4	4	4	4	4	4	2	2	1	1	2	1	1	1	54	2	1	25	50
2495	4	4	3	4	3	3	4	4	4	4	1	4	4	4	3	3	3	3	4	4	4	3	1	3	3	3	3	2	1	1	3	4	4	3	1	3	3	1	2	2	2	1	1	1	30	2	1	5	40
2497	2	4	4	2	2	2	4	2	3	2	2	1	2	4	4	4	2	2	2	3	3	3	2	2	2	2	2	2	2	2	4	4	4	4	4	4	1	1	2	1	1	1	1	1	58	1	1	30	40
2498	4	4	4	4	4	4	4	4	3	4	3	3	4	4	4	4	4	4	4	4	4	4	2	2	4	4	4	4	4	4	3	4	4	3	3	2	2	2	2	1	1	1	1	1	55	2	1	32	48
2499	2	4	3	2	3	3	4	4	4	4	3	3	3	4	3	2	3	2	4	4	4	4	3	4	4	3	3	3	2	2	3	3	3	3	3	3	5	2	2	2	2	2	1	1	29	1	1	4	40
2500	4	4	3	3	3	3	3	4	4	3	2	4	4	3	2	2	1	4	3	4	4	3	2	3	4	3	3	4	2	2	3	4	4	3	2	3	2	1	2	2	1	1	1	1	26	2	1	2	40
2501	4	4	4	4	4	4	4	4	4	4	3	4	4	4	3	3	3	3	3	4	3	4	2	4	3	3	3	3	3	2	3	3	3	3	2	3	4	2	2	2	2	1	1	1		2	1	20	50
2502	4	4	4	4	4	4	4	4	4	4	4	4	4	3	3	3	3	3	3	3	3	3	3	3	3	3	3	3	3	3	3	3	3	3	3	3	4	1	2	2	2	1	1	2	48	2	4	20	20
2505	4	4	4	4	4	4	4	4	4	4	3	4	3	4	4	4	3	3	4	4	4	3	2	3	4	3	3	3	2	2	3	3	3	3	3	3	2	1	2	1	2	1	1	1	50	2	1	25	20
2506	4	4	4	4	4	4	4	4	4	4	3	4	4	4	4	4	4	4	4	4	4	4	2	4	4	4	4	4	4	4	4	4	4	4	3	4	1	1	2	1	1	1	1	1	47	2	1	27	35
2507	4	4	4	4	4	4	4	4	4	4	2	4	4	4	4	4	3	4	4	4	4	4	2	3	4	4	4	3	2	2	3	4	4	3	2	3	2	1	2	2	1	1	1	1	30	2	4	8	36
2508	4	4	4	4	4	4	3	4	4	4	3	4	4	3	3	3	3	3	2	4	4	3	2	4	4	4	4	4	4	4	3	3	3	3	2	3	2	2	2	1	1	1	1	1	39	1	1	14	45
2509	4	4	4	4	4	4	4	4	4	4	4	4	4	4	3	3	4	4	3	4	4	3	3	3	3	4	3	3	3	2	4	3	3	3	3	2	3	1	2	2	2	1	1	1	59	2	1	25	20
2511	4	4	4	4	4	4	4	4	4	4	3	4	3	4	4	4	4	4	3	4	4	3	3	3	4	4	4	4	4	4	4	4	4	4	4	4	-1	1	1	1	1	1	1	1	53	1	1	29	45
2512	4	4	3	3	4	4	2	4	4	4	3	3	4	4	3	2	4	4	1	4	4	4	2	3	3	4	4	3	4	2	2	4	4	3	2	3	3	1	2	2	2	1	1	1	24	2	4	4	38
2513	4	4	3	3	4	4	4	4	4	4	3	4	3	3	2	2	3	2	3	4	4	4	3	3	3	3	3	3	3	2	3	4	4	3	3	3	3	1	2	2	2	1	1	1	56	1	4	35	42
2514	4	4	4	4	4	4	4	4	4	4	4	4	4	4	4	4	4	4	4	4	4	4	4	4	4	4	4	4	4	4	3	4	4	4	4	4	3	1	2	2	2	1	1	1	49	2	1	25	50
2515	4	4	3	2	3	3	3	4	4	4	3	3	3	3	2	2	3	3	2	4	3	3	2	3	4	3	3	3	2	2	2	4	3	3	2	3	4	2	2	2	2	1	1	1	28	1	1	2	35
2516	4	4	3	3	3	3	3	4	4	4	2	3	4	3	3	3	2	2	3	4	4	3	2	3	4	3	3	3	2	2	3	4	3	2	2	3	2	1	2	2	1	1	1	1	36	1	1	10	40
2519	4	4	4	4	4	4	3	4	4	4	2	4	3	4	3	3	3	4	4	4	3	3	2	3	4	4	4	4	3	3	4	4	4	4	3	4	5	2	2	2	1	1	2	2	52	2	1	25	35
2520	4	4	4	4	4	4	4	4	4	4	3	4	4	4	4	4	4	4	4	4	4	4	3	4	4	4	4	4	4	4	4	4	4	4	4	4	3	1	2	2	2	1	1	1	49	2	4	28	38
2521	4	4	4	4	4	4	4	4	4	4	4	4	4	4	4	3	2	3	3	4	4	3	2	3	4	3	3	2	2	3	4	4	4	4	4	4	3	2	2	2	1	1	1	1	32	1	1	6	45
2524	4	4	4	4	4	4	3	4	4	4	3	3	4	4	4	4	4	4	3	4	4	4	3	3	4	4	4	4	3	3	4	4	4	4	4	3	2	1	1	2	2	1	1	1	63	1	1	37	60
2526	4	4	4	4	4	4	4	4	4	4	2	3	4	4	3	3	4	4	4	4	4	4	2	2	4	3	2	3	2	2	4	4	4	4	3	3	2	2	1	2	1	1	1	1	56	2	1	20	25
2527	4	4	4	3	4	4	4	4	4	4	2	4	4	4	4	3	4	4	4	4	4	4	3	4	4	4	3	3	4	4	4	4	4	4	2	4	3	1	2	2	2	1	1	1	60	2	1	32	33
2529	3	3	3	2	3	3	3	3	3	3	2	3	3	4	3	2	2	2	3	3	3	3	2	2	3	2	2	2	2	2	3	3	3	3	3	2	2	1	2	2	1	1	1	1	45	1	1	15	45
2530	4	3	3	3	3	3	3	4	4	3	3	3	4	3	3	3	2	3	4	4	4	3	2	3	3	3	3	3	3	3	3	3	3	3	2	3	3	1	2	2	2	1	1	1	35	2	1	10	40
2531	4	3	3	3	4	4	4	3	3	3	2	3	3	3	2	2	2	2	3	3	4	3	2	2	3	2	3	2	2	2	3	3	4	3	2	2	3	1	2	2	2	1	1	1	24	1	4	3	40
2532	4	4	4	4	4	4	4	4	4	4	3	4	4	4	4	3	4	3	4	4	4	4	3	4	4	4	4	4	3	4	4	4	4	4	4	4	3	2	2	2	1	1	1	1	70	1	1	50	40
2534	4	4	4	4	4	4	3	4	4	4	3	4	4	4	4	3	4	4	3	4	4	4	3	4	4	4	4	3	3	3	3	4	4	4	3	3	2	1	2	2	2	1	1	1	50	1	1	22	43
2538	4	4	3	4	4	4	2	4	4	3	2	3	4	3	3	3	3	3	4	3	4	3	3	3	4	3	4	3	2	3	4	3	3	3	3	3	2	1	2	2	1	1	1	1	34	2	4	15	40
2541	4	4	4	3	4	4	4	4	4	4	3	4	4	4	4	4	4	4	4	4	4	3	2	3	4	3	3	4	4	4	4	4	4	4	3	4	1	1	1	2	1	1	1	1	31	2	1	7	40
2543	4	4	4	4	4	4	4	4	4	4	3	3	4	3	3	2	2	3	4	4	4	4	3	3	3	3	3	3	3	3	4	4	4	4	4	4	2	1	2	1	2	1	1	1	29	2	1	1.5	40
2547	-9	-9	-9	-9	-9	-9	4	4	4	4	4	4	3	3	3	3	3	3	4	4	4	3	3	3	4	3	3	3	3	3	3	4	4	4	3	3	-1	1	1	1	1	1	1	1	57	2	1	32	8
2548	4	4	4	3	4	3	4	4	4	3	3	3	4	3	3	3	4	4	4	4	4	3	3	4	3	3	3	2	2	3	3	4	4	3	3	4	3	1	2	2	2	1	1	1	57	2	1	36	30
2549	4	4	4	3	4	4	3	4	4	3	3	4	4	4	3	3	4	4	3	3	4	3	2	3	4	4	3	3	3	3	3	4	4	3	2	3	2	2	1	1	1	1	1	2	57	2	1	23	30
2550	3	4	4	3	3	3	4	3	4	3	2	3	3	4	4	3	3	2	4	3	4	3	1	3	4	4	3	3	2	1	4	3	4	3	3	3	4	2	2	1	2	2	1	1	41	2	1	20	40
2551	4	4	4	4	3	4	4	4	4	4	4	4	3	4	3	3	2	2	4	3	4	3	2	3	4	3	2	3	2	2	4	4	4	3	2	3	4	1	2	2	2	1	1	2	28	2	1	2	2
2553	4	4	3	3	3	4	3	3	3	3	2	3	4	4	4	4	4	3	3	3	3	3	1	3	3	3	3	2	2	3	3	3	3	3	2	3	3	1	2	2	2	1	1	1	28	2	1	2	8
2554	4	4	4	4	4	4	3	4	4	4	4	3	4	4	3	3	3	3	4	4	4	3	3	4	4	3	2	3	2	2	4	4	4	3	2	3	1	1	1	2	1	1	1	1	44	2	1	16	25
2556	4	4	4	4	4	4	4	4	4	4	4	4	4	4	4	4	4	3	4	4	4	4	3	3	4	4	4	4	3	3	4	4	4	3	3	3	5	2	2	2	2	1	1	2	67	1	1	10	30
2558	4	4	4	4	4	4	3	4	4	4	3	4	4	4	4	4	3	3	3	4	4	3	3	4	4	3	4	3	2	3	3	3	4	4	3	4	4	2	2	2	2	1	1	1	48	2	1	21	35
2560	4	4	4	4	4	4	4	4	4	4	4	4	3	3	3	2	2	2	4	4	4	4	4	4	4	2	2	2	2	2	3	3	3	3	2	2	3	2	2	2	1	1	1	1	64	2	1	40	40
2561	4	4	4	3	3	3	4	4	4	4	3	3	3	3	2	2	3	2	3	3	4	4	2	3	4	3	2	2	2	2	3	3	3	2	2	2	2	1	2	2	1	1	1	1	52	1	1	22	50
2564	4	4	4	4	4	4	4	4	4	4	3	4	3	4	3	3	3	3	3	4	4	3	3	4	4	4	4	3	3	3	4	4	4	4	4	4	4	2	2	1	2	1	1	2	33	2	1	9	29
2566	4	4	4	3	4	4	3	4	4	4	4	4	3	4	4	3	3	3	2	4	4	4	3	4	3	3	3	2	3	3	3	4	4	4	3	4	1	1	2	1	1	1	1	1	36	2	1	4	35
2569	4	4	3	3	4	4	4	4	4	4	3	4	3	3	4	4	3	3	4	4	4	3	2	4	3	3	3	4	2	3	3	4	4	3	2	3	2	1	2	2	1	1	1	1	35	2	1	9	43
2570	4	4	4	4	2	2	4	4	4	4	3	4	3	3	3	3	2	2	3	3	4	4	2	3	4	4	4	4	2	2	4	4	4	4	2	3	2	1	1	2	2	1	1	1	52	2	1	25	50
2571	4	4	3	3	3	3	3	4	4	3	3	4	3	3	3	3	3	3	2	3	2	3	2	3	4	3	2	3	3	3	2	3	3	3	2	3	3	2	2	2	1	1	1	1	59	2	1	36	50
2572	4	4	3	3	3	4	3	4	4	4	3	3	4	3	3	3	3	4	3	4	4	4	3	3	4	3	3	3	2	3	3	3	3	3	3	3	5	2	2	2	2	1	1	2	34	2	1	10	40
2573	4	3	3	4	4	3	3	4	4	3	4	3	3	2	2	3	3	3	3	4	4	3	2	3	3	4	4	2	2	3	2	2	3	2	2	3	3	2	2	2	1	1	1	1	30	2	6	7	40
2574	4	4	4	3	4	4	4	4	4	3	2	3	4	4	4	3	2	3	4	4	4	3	2	3	4	4	4	4	3	4	3	3	3	4	2	3	2	1	1	1	2	1	1	2	55	1	1	33	60
2578	4	4	4	4	4	4	4	4	4	4	4	4	4	4	3	3	3	3	3	4	4	4	3	3	3	3	2	3	3	2	3	3	4	3	3	3	4	2	2	1	2	1	1	2	45	2	4	16	30
2580	4	4	4	4	4	4	4	4	4	3	3	4	3	3	3	3	3	3	4	4	3	3	2	4	3	3	3	3	3	3	3	3	3	3	3	3	4	1	2	2	2	1	2	1	31	2	4	8	40
2583	3	4	3	2	2	2	3	4	4	3	2	2	4	3	3	2	2	2	3	4	4	3	2	2	4	4	4	4	4	4	3	4	4	3	3	3	3	1	2	1	2	1	1	2	25	2	4	6	35
2584	4	4	3	4	4	4	4	4	4	4	3	4	4	4	3	3	3	4	4	4	4	4	2	4	4	3	3	3	3	3	3	4	4	4	2	4	1	1	1	1	2	1	1	1	32	2	1	8	40
2586	4	4	4	3	3	3	4	4	4	4	3	3	4	3	3	2	2	2	3	4	4	4	2	3	3	2	3	2	2	2	4	4	4	4	2	3	-1	1	1	1	1	1	1	1	47	1	1	22	45
2588	4	4	4	4	4	4	3	3	2	4	3	4	4	4	4	4	3	3	3	4	4	4	3	3	3	3	3	3	3	3	3	3	3	3	3	3	4	2	2	2	2	1	1	1	52	2	1	27	40
2589	4	4	3	3	4	4	3	4	4	4	3	4	4	3	4	3	3	3	4	4	4	4	3	4	4	2	2	2	2	2	3	3	3	3	3	3	3	1	2	2	2	1	1	1	57	2	4	35	20
2590	4	4	4	3	4	4	4	4	4	4	3	4	4	4	3	3	3	3	4	4	4	4	3	4	3	2	2	2	1	1	4	4	4	4	3	4	3	2	2	2	1	1	1	1	40	2	1	20	24
2591	4	4	3	3	4	3	4	3	3	3	4	2	4	4	3	3	3	3	4	4	4	3	3	2	4	4	4	3	3	3	4	4	4	3	3	2	4	2	2	1	2	1	1	2	41	1	1	12	50
2592	4	4	3	3	3	3	4	4	4	3	3	2	4	4	3	2	2	2	3	4	3	2	2	3	4	3	2	3	2	2	3	4	4	2	2	3	1	1	2	1	1	1	1	1	44	2	1	20	25
2597	4	4	4	4	4	4	4	4	4	4	3	4	3	3	3	3	3	3	4	3	2	3	2	3	4	4	4	3	3	2	4	3	4	3	3	3	3	1	2	2	1	1	1	2	57	1	1	31	44
2599	4	4	3	3	4	4	4	4	4	4	3	4	3	3	3	3	2	3	3	4	4	3	2	3	3	2	2	2	2	2	3	4	4	3	3	3	2	2	2	1	1	1	1	1	44	2	1	15	25
2600	4	4	4	4	4	4	4	4	4	4	3	3	3	3	3	3	3	3	3	4	4	4	3	4	3	3	3	3	2	2	3	3	3	3	3	3	3	1	2	2	2	1	1	1	42	2	1	10	14
2605	4	4	4	4	4	4	4	4	4	4	4	4	4	4	4	4	4	4	4	4	4	4	2	4	4	4	4	4	4	4	4	4	4	4	4	4	1	1	2	1	1	1	1	1	44	2	1	17	40
2607	4	4	4	4	4	4	4	4	4	4	3	3	4	4	4	4	4	4	4	4	4	4	4	4	4	4	4	4	4	4	4	4	4	4	4	4	-1	1	1	1	1	1	1	2	65	2	1	40	50
2608	4	4	4	4	4	4	4	4	4	4	4	4	4	4	4	4	3	4	4	4	4	3	3	3	4	3	4	4	3	3	3	3	3	3	3	3	2	1	2	2	1	1	1	1	53	2	1	30	40
2610	4	4	4	4	3	4	4	4	4	4	4	4	4	4	3	3	3	3	2	2	2	3	2	3	4	4	4	3	3	3	3	3	3	2	2	4	2	2	1	2	1	1	1	1	59	1	1	34	40
2612	4	4	4	4	4	4	4	4	4	4	3	4	3	4	3	3	3	3	3	4	4	2	2	3	4	4	4	4	4	4	3	4	4	4	2	4	3	1	2	1	2	1	1	2	58	2	1	30	25
2613	4	4	4	4	4	4	4	4	4	4	4	4	4	4	4	4	4	4	4	4	4	4	4	4	4	4	4	4	4	4	4	4	4	4	4	4	-1	1	1	1	1	1	1	1	68	1	1	45	18
2614	4	4	-9	4	4	4	4	4	3	3	3	4	4	4	4	4	4	4	4	4	4	4	4	4	4	3	3	3	3	3	3	3	3	3	3	3	3	2	2	1	2	1	1	1	38	2	4	17	20
2616	4	3	3	3	3	4	4	4	4	3	3	4	4	2	2	3	2	2	4	4	2	2	2	4	4	3	3	3	3	2	3	3	3	3	2	3	4	2	2	2	2	1	1	1	61	2	1	-9	30
2620	4	4	4	4	4	4	4	4	4	4	3	4	4	4	4	3	4	4	4	4	4	4	3	3	4	4	4	4	4	4	4	4	4	3	4	4	2	1	2	1	2	1	1	1	34	1	1	11	40
2621	4	4	3	3	4	4	3	4	4	3	3	3	4	4	3	3	4	4	3	4	4	3	2	3	4	2	3	3	2	2	3	3	3	3	3	2	2	1	2	1	2	1	1	1	53	2	1	25	40
2623	4	4	3	3	3	3	3	3	3	3	2	3	4	4	3	3	3	3	3	4	4	3	3	3	3	3	2	2	2	2	3	3	3	3	2	2	3	1	2	2	2	1	1	1	51	2	1	27	35
2628	4	4	4	4	4	4	3	3	4	4	4	4	4	3	2	2	2	2	3	3	3	2	2	3	4	3	3	2	2	2	3	3	3	3	2	3	2	1	1	2	1	1	1	2	49	2	4	26	28
2631	4	4	4	4	4	4	4	4	4	4	2	4	4	4	4	4	3	3	3	3	2	4	2	3	3	2	3	3	2	2	4	4	4	4	3	3	4	2	2	2	2	1	1	1	44	2	1	6	18
2633	4	4	4	4	4	4	4	4	4	4	4	4	4	4	3	3	3	3	4	4	4	4	4	4	3	3	3	3	3	3	3	3	3	3	2	3	4	2	1	2	2	1	2	1	52	2	1	28	60
2634	4	4	3	3	3	3	4	4	3	3	2	4	4	4	3	3	2	2	3	4	3	3	2	3	4	3	3	2	2	2	3	4	4	2	2	3	2	1	2	2	1	1	1	1	37	1	1	10	50
2635	4	4	4	4	4	4	4	4	4	4	4	4	4	4	4	4	4	4	4	4	4	4	4	4	4	4	4	4	3	3	4	4	4	4	3	4	3	1	2	2	2	1	1	1	64	2	1	34	30
2638	4	4	4	3	4	4	4	4	4	4	3	4	4	3	3	2	3	3	4	4	4	3	2	3	3	2	2	2	2	2	4	4	4	4	4	3	4	2	2	2	2	1	1	1	51	2	1	25	35
2642	4	4	4	4	4	4	4	4	4	4	3	4	3	3	3	3	2	3	3	4	4	4	3	4	3	2	3	2	1	2	3	2	2	3	3	2	3	2	2	1	2	1	1	1	27	2	6	1	11
2645	4	4	4	4	4	4	3	4	4	3	3	4	4	4	4	4	3	3	3	4	4	3	2	3	4	4	4	4	3	3	3	3	3	3	3	3	4	2	2	2	2	1	1	1	30	2	1	7	25
2647	4	4	4	4	4	4	4	4	4	4	2	3	4	4	3	3	4	4	4	4	4	4	3	3	4	4	4	4	4	4	4	4	4	4	4	4	4	2	2	2	2	1	1	1	44	2	1	11	40
2654	4	4	3	3	4	4	4	4	3	4	3	4	4	4	3	3	3	3	4	4	3	4	3	4	4	4	3	3	3	2	4	4	3	3	2	2	2	1	2	2	1	1	1	1	40	1	1	16	40
2655	4	4	3	4	3	3	3	4	2	3	2	4	4	3	3	3	3	2	4	4	2	3	2	2	4	4	4	4	2	2	4	4	4	3	3	3	2	1	2	2	1	1	1	1	32	1	1	6	40
2656	3	3	3	3	3	3	4	4	4	4	4	4	3	3	3	3	2	2	3	2	2	3	3	3	4	4	4	4	3	3	3	3	3	2	2	3	3	1	2	2	2	1	1	1	52	2	4	6	20
2657	4	4	3	3	4	4	4	4	4	4	3	3	4	3	3	2	3	2	4	4	3	3	2	3	4	3	3	2	2	2	3	4	4	3	2	3	2	1	1	2	2	1	1	1	41	2	1	16	27
2660	4	4	4	3	4	4	3	4	4	4	3	4	4	4	4	4	4	4	3	4	4	4	2	4	4	3	3	3	3	3	3	4	4	4	2	4	3	2	2	2	1	1	1	1	36	2	1	5	32
2661	4	3	3	3	4	4	4	4	4	4	3	4	4	4	4	4	4	3	3	4	4	4	3	4	3	4	4	4	4	4	3	3	4	4	3	4	3	1	2	2	1	1	1	2	40	2	1	8	35
2663	3	4	3	3	4	3	4	4	4	4	4	4	4	4	3	3	4	4	3	4	4	4	3	3	4	3	3	3	3	2	2	3	3	3	2	2	1	1	1	1	1	1	1	2	49	2	1	20	10
2668	4	4	3	3	3	4	4	4	4	3	3	3	4	3	2	2	1	2	4	4	4	3	2	3	4	3	3	2	3	2	3	4	4	3	3	2	3	2	2	1	2	1	1	1	34	2	4	13	14
2669	4	4	3	3	3	4	4	4	4	4	3	4	4	3	3	3	3	3	3	3	3	3	2	3	4	3	4	3	2	2	3	3	3	3	3	3	2	1	2	2	1	1	1	1	49	2	1	25	30
2677	4	4	4	3	4	4	4	4	4	4	3	4	3	3	3	3	3	3	4	4	4	4	2	4	3	3	4	4	3	4	4	4	4	4	3	4	1	1	2	1	1	1	1	1	55	2	1	32	40
2678	4	4	4	4	4	4	4	3	3	2	2	1	3	3	3	3	2	2	3	3	3	3	3	3	3	4	4	3	2	1	3	3	4	3	2	1	4	2	2	2	2	1	1	1	35	2	1	15	40
2685	4	4	4	3	4	4	4	4	4	4	3	3	4	4	4	4	4	4	4	4	4	4	4	4	4	3	3	3	3	3	4	4	4	4	4	4	3	2	2	1	2	1	1	1	38	2	1	13	40
2688	4	4	3	3	3	3	4	4	3	3	2	2	3	3	2	3	3	3	3	3	3	3	2	2	3	2	2	2	2	1	3	3	3	2	2	2	4	2	2	2	2	1	1	1	33	2	4	14	40
2689	4	4	4	4	4	4	4	4	4	4	3	4	4	4	4	4	4	4	4	4	4	4	4	4	4	4	4	4	4	4	4	4	4	4	4	4	1	1	2	1	1	1	1	1	54	2	1	15	40
2691	4	4	4	4	4	4	4	4	4	4	4	4	4	4	4	4	3	3	4	4	4	4	3	4	4	3	4	4	2	2	3	4	4	3	3	4	3	1	2	2	2	1	1	1	68	1	1	38	50
2696	4	4	4	4	4	4	3	4	3	3	3	3	4	4	3	3	3	3	3	4	4	4	3	3	4	3	3	3	2	3	3	4	4	3	3	3	1	2	1	1	1	1	1	1	46	2	1	22	40
2697	4	3	3	2	3	3	3	3	4	3	2	4	4	3	3	3	3	4	3	4	4	4	2	3	4	3	3	2	2	3	3	4	4	3	2	3	-1	1	1	1	1	1	1	1	29	2	1	3	28
2702	4	4	3	3	3	3	4	4	4	3	3	3	4	4	4	3	3	3	4	4	4	3	2	4	4	3	3	3	3	3	4	4	4	4	3	4	1	1	2	1	1	1	1	1	36	2	1	6	35
2705	4	4	3	3	2	2	4	4	4	3	2	3	3	4	3	2	2	3	4	4	3	3	2	4	3	3	3	3	2	2	3	3	3	3	3	3	4	1	2	2	2	1	1	2	30	1	1	4	20
2707	4	4	4	4	4	4	4	4	4	4	3	4	4	4	4	4	4	4	4	4	4	4	2	4	4	4	4	4	4	4	4	4	4	4	3	4	2	1	2	1	2	1	1	1	43	2	1	23	36
2708	4	4	4	3	4	4	4	4	4	4	4	4	3	4	3	3	3	3	3	4	3	4	3	3	3	3	3	3	3	2	3	4	4	3	3	3	2	2	2	1	1	1	1	1	64	1	1	30	30
2709	4	4	4	4	4	4	4	4	4	4	2	4	3	4	3	3	3	3	3	3	4	3	2	3	4	4	4	4	3	3	3	3	4	3	2	3	4	1	2	2	2	2	1	1	47	2	1	23	30
2710	3	4	4	3	3	4	4	4	4	3	4	3	3	4	4	3	3	3	4	4	3	3	4	3	4	4	4	3	3	3	4	4	3	3	4	3	1	1	2	1	1	1	1	1	46	2	1	20	40
2711	4	4	4	4	4	4	4	4	4	4	4	4	4	4	4	4	4	4	4	4	4	4	4	4	4	4	4	4	3	4	4	4	4	4	4	4	2	1	2	1	2	1	1	1	39	2	4	17	30
2717	4	3	3	3	3	3	3	4	4	3	2	3	4	3	3	3	3	3	3	3	3	3	2	3	4	4	3	3	3	3	3	3	3	3	3	3	2	2	1	1	1	1	1	2	36	1	1	6	40
2719	4	4	4	4	4	4	4	4	4	4	3	4	3	4	4	3	4	3	4	4	4	4	3	4	3	4	4	4	2	2	4	4	4	4	3	4	2	1	2	2	1	1	1	1	43	2	1	18	50
2720	4	4	3	2	2	2	3	4	4	2	2	3	4	3	2	2	1	1	4	4	4	2	1	3	4	3	3	2	2	2	4	3	4	3	2	3	3	2	2	2	1	1	1	1	39	2	1	16	35
2723	4	4	4	4	4	4	4	4	4	4	2	3	3	3	3	3	3	3	3	4	4	3	1	3	4	3	3	2	2	2	3	4	4	3	2	2	2	1	2	2	1	1	1	1	58	2	1	34	38
2725	4	4	4	4	4	4	4	4	4	4	4	4	3	3	2	2	2	2	4	4	4	4	3	3	4	4	4	4	3	4	4	4	3	4	3	4	2	1	2	1	2	1	1	1	41	2	1	20	38
2727	4	3	2	3	4	4	2	4	3	2	2	3	4	3	2	3	3	3	1	4	3	2	2	3	4	3	3	3	3	2	1	3	3	2	2	3	3	1	2	2	1	2	1	1	29	1	1	3.5	40
2734	3	4	4	3	4	3	4	4	3	3	4	3	3	4	3	3	2	3	4	4	4	4	3	3	3	3	3	3	2	2	3	3	3	3	2	2	2	1	2	2	1	1	1	1	56	1	1	28	50
2736	4	4	4	3	3	4	4	4	4	3	2	3	4	4	3	2	2	2	4	4	4	3	2	4	4	4	3	2	2	1	4	4	4	3	2	4	2	1	2	1	2	1	1	1	33	2	1	8	40
2737	4	4	3	3	3	4	3	4	4	4	3	3	3	3	2	2	3	3	3	4	4	3	3	4	3	2	3	3	4	4	3	4	4	4	2	4	3	2	2	1	2	1	1	1	53	1	1	22	40
2738	4	4	4	4	4	4	4	4	4	4	4	4	3	3	2	2	2	2	3	3	3	3	2	3	4	3	3	3	2	2	2	3	3	2	2	2	4	2	2	2	2	1	1	1	39	1	1	9	38
2739	3	3	3	3	3	3	3	4	4	3	3	3	3	3	2	2	2	2	3	3	3	2	2	2	3	3	3	3	2	3	3	3	3	3	2	3	2	2	2	1	1	1	1	1	51	2	1	30	25
2741	4	4	4	3	4	4	3	4	4	4	3	4	4	4	3	3	3	3	4	4	4	4	3	4	4	4	4	3	3	3	4	4	4	4	3	4	2	1	2	1	2	1	1	1	49	1	1	24	35
2745	4	3	3	3	4	4	3	4	4	3	3	4	4	3	3	2	3	2	4	4	4	3	3	3	4	3	2	3	3	2	3	2	3	2	2	3	2	1	1	2	2	1	1	2	45	1	1	15	50
2746	4	4	3	4	4	4	4	4	4	4	3	4	4	4	4	3	3	3	3	4	4	4	2	3	4	3	2	2	3	2	2	4	4	3	2	3	3	2	2	2	1	1	1	1	52	2	1	28	30
2752	4	4	4	4	4	4	4	4	4	4	3	4	4	4	3	4	3	3	3	4	4	3	4	3	4	3	3	3	2	2	3	4	4	4	3	3	5	2	2	1	2	2	1	2	48	2	1	26	30
2754	4	4	4	4	4	4	3	4	4	3	2	3	4	3	3	2	1	1	4	4	4	3	2	3	4	4	3	3	1	1	4	4	4	4	4	4	1	1	1	2	1	1	1	1	31	1	1	31	50
2755	4	4	3	3	3	3	4	4	4	4	3	3	4	3	3	2	2	2	3	4	4	3	3	2	4	4	4	4	3	2	4	3	4	3	3	3	3	1	2	2	2	1	1	1	38	1	1	3	42
2757	4	4	4	4	4	4	4	4	4	4	4	4	4	4	4	3	3	3	4	4	3	3	3	3	3	4	3	3	3	3	4	4	4	4	3	4	2	1	2	2	1	1	1	1	51	1	1	27	50
2758	4	4	4	4	3	4	4	4	4	4	3	4	4	4	4	4	3	3	4	3	3	4	3	4	4	4	4	4	2	2	4	4	4	4	3	4	2	2	2	1	1	1	1	1	34	2	1	15	40
2760	4	4	4	4	3	3	3	4	4	4	2	4	4	4	4	3	2	2	4	4	4	4	2	4	4	4	4	4	4	4	4	4	4	4	4	4	2	2	1	1	1	2	1	1	27	2	1	5	5
2764	4	4	4	4	4	4	4	4	4	4	3	4	4	4	4	4	3	3	4	4	4	4	3	4	4	4	4	4	3	2	4	4	4	4	3	4	4	2	2	2	2	1	1	1	58	1	1	34	40
2765	4	4	4	4	4	4	3	4	4	3	3	4	3	3	3	3	3	3	2	4	4	3	2	4	4	4	3	3	4	3	3	4	4	4	3	4	2	1	2	2	1	1	1	1	28	2	1	1	40
2768	4	4	3	3	4	4	4	4	4	4	3	4	4	4	4	3	3	3	4	4	4	4	3	4	4	3	3	3	2	2	3	3	4	3	3	3	4	1	2	2	2	1	1	2	32	2	1	7	40
2769	4	4	3	3	4	4	4	4	4	3	3	2	4	3	2	3	2	2	3	4	4	3	2	1	4	3	2	3	2	2	4	4	4	4	3	2	3	1	2	2	2	1	1	1	27	2	1	2.5	40
2772	4	4	4	4	4	4	4	4	4	4	4	4	4	4	4	4	4	4	4	4	4	4	4	4	3	3	3	3	3	3	3	3	3	3	2	2	5	2	2	2	2	1	2	1	49	1	1	20	79
2774	4	4	4	3	3	3	4	4	4	3	2	4	4	4	4	3	3	3	3	4	4	3	2	3	4	3	2	2	3	2	4	4	3	2	2	3	3	2	2	2	1	1	1	1	26	2	1	2	40
2782	4	4	4	4	4	4	4	4	4	4	4	4	3	3	3	3	3	3	3	4	4	4	4	4	4	4	4	4	4	4	4	4	4	4	4	4	2	1	2	1	2	1	1	1	56	2	1	16	40
2784	4	4	4	4	4	4	4	4	3	4	3	4	4	4	3	4	3	4	4	4	2	3	2	4	4	4	4	4	3	4	4	4	4	3	3	4	-1	1	1	1	1	1	1	1	55	2	1	25	35
2786	4	4	4	4	4	3	3	4	4	4	2	3	4	3	3	3	1	2	2	4	4	3	2	3	3	2	2	2	1	1	4	3	3	3	2	2	3	1	2	2	1	1	1	2	59	1	1	32	40
2787	4	4	4	4	4	4	4	4	4	4	2	3	3	4	4	4	3	3	3	4	3	2	2	3	3	3	3	3	3	3	3	3	3	2	2	2	3	1	2	2	2	1	1	1	53	2	1	25	30
2789	4	4	3	4	3	4	4	4	4	4	2	4	4	4	4	4	2	3	4	4	4	4	2	2	4	4	3	4	3	3	4	4	4	4	3	2	3	2	2	2	1	1	1	1	65	2	1	43	35
2793	4	4	4	4	4	4	4	4	4	4	4	4	4	4	4	3	3	4	4	4	4	3	2	3	4	4	2	3	3	4	4	4	4	4	2	4	-1	1	2	1	2	1	1	1	29	2	1	2.5	36
2797	4	4	4	4	4	4	4	4	4	4	2	4	4	4	4	4	4	4	3	4	4	4	2	4	4	4	4	4	4	4	3	3	3	3	3	3	2	2	2	1	1	1	1	1	54	2	1	32	32
2798	4	4	4	4	4	4	4	4	4	4	4	4	4	4	4	4	4	3	4	4	4	4	3	4	4	3	4	4	3	2	4	4	4	4	4	4	-1	1	1	1	1	1	1	1	67	2	1	40	45
2800	4	3	3	3	4	4	3	4	4	4	2	3	4	4	3	3	3	3	3	4	4	3	2	3	3	3	3	3	3	2	3	3	3	3	3	3	4	2	2	2	2	1	1	1	31	1	1	6	44
2803	4	4	4	4	3	3	4	4	3	3	3	4	4	4	4	4	3	3	4	4	3	3	4	4	4	3	3	4	3	2	4	4	4	3	3	3	3	1	2	2	2	1	1	1	59	2	1	20	20
2805	4	3	3	3	4	4	4	4	4	3	2	4	4	3	3	3	3	3	4	4	4	4	3	4	4	3	3	3	2	2	4	4	4	4	3	4	2	1	2	1	2	1	1	1	56	2	1	28	30
2807	4	4	4	4	4	4	4	4	4	3	4	4	4	4	3	3	2	2	2	3	3	3	2	3	4	3	3	2	2	2	3	3	3	3	2	3	2	1	2	2	1	1	1	1	55	2	1	40	36
2811	4	4	4	4	4	3	3	4	4	4	2	4	4	4	4	4	3	2	4	4	4	4	2	4	4	3	4	4	2	2	3	3	3	3	2	4	2	1	2	2	1	1	1	1	57	2	1	34	30
2812	4	4	4	3	3	3	4	4	4	4	2	3	3	4	3	3	3	3	4	4	4	4	3	4	3	4	2	2	2	1	3	3	4	2	1	2	4	2	2	2	1	1	2	1	30	2	4	11	39
2815	4	4	4	4	4	4	4	4	4	4	3	4	4	4	4	4	4	3	4	4	4	4	3	4	4	4	4	4	4	3	3	3	3	3	3	3	2	2	2	1	1	1	1	1	60	1	1	34	40
2821	4	4	4	3	4	4	4	4	4	4	3	4	4	4	3	3	3	3	4	4	4	4	3	4	4	4	3	3	3	4	4	4	4	4	3	3	2	1	1	2	2	1	1	1	42	1	1	16	50
2824	4	4	3	3	3	3	4	4	4	4	4	4	4	4	3	3	2	2	4	4	4	3	3	3	3	2	2	2	2	2	4	3	4	3	2	3	5	2	2	2	2	2	1	1	57	2	1	25	50
2825	4	4	4	4	4	4	4	4	4	3	3	4	4	3	3	2	2	2	4	4	4	3	3	3	4	4	3	3	3	3	3	4	4	4	3	3	3	1	2	2	2	1	1	1	37	2	1	10	38
2826	4	4	4	4	4	3	4	4	4	4	3	4	4	4	4	4	3	3	4	4	4	4	2	4	4	4	4	3	3	2	4	4	4	4	3	4	3	2	1	2	2	1	1	1	51	2	4	29	27
2829	4	4	4	4	4	4	4	4	4	3	3	4	4	4	4	4	3	3	3	3	3	3	2	4	4	4	3	3	3	4	4	4	4	4	3	4	2	2	2	1	1	1	1	1	62	1	1	37	40
2834	4	4	4	4	4	4	4	4	4	4	3	4	4	3	3	3	3	3	3	3	2	3	2	3	4	3	3	3	3	3	3	3	3	3	3	3	3	1	2	2	2	1	1	1	47	2	1	29	30
2835	4	4	4	3	4	4	4	4	4	3	3	3	4	4	3	3	4	4	3	4	4	3	3	4	4	4	3	2	3	2	4	4	4	3	3	4	2	1	2	2	1	1	1	1	51	2	1	24	40
2839	4	4	3	3	3	3	3	4	4	3	2	3	4	4	3	3	2	3	4	4	4	3	2	3	4	3	3	3	2	2	3	4	4	3	2	2	3	1	2	2	1	1	1	2	28	2	4	4	38
2846	4	4	4	4	4	4	3	4	4	4	3	3	4	4	3	3	4	4	3	4	4	4	3	4	3	4	4	3	3	2	4	4	4	4	3	4	2	1	2	2	1	1	1	1	27	2	1	2	35
2847	4	4	4	4	4	4	3	4	4	4	3	4	4	3	3	3	3	3	4	4	4	4	3	4	4	3	3	3	3	3	3	4	3	3	3	3	2	1	1	2	2	1	1	1	31	2	1	5	40
2853	4	4	4	4	4	4	4	4	4	3	3	4	4	3	3	3	3	3	3	3	3	2	2	3	3	3	3	4	3	2	3	3	3	2	2	3	4	2	1	2	2	2	1	1	49	2	1	24.5	55
2854	4	4	4	3	4	3	4	4	4	4	2	4	4	4	4	4	3	3	3	4	4	2	2	3	4	4	4	4	4	3	4	4	4	4	3	4	2	1	2	1	2	1	1	1	52	2	1	25	34
2855	4	4	4	4	4	3	4	4	4	4	2	3	4	4	3	3	3	3	4	4	4	4	2	2	3	3	3	3	3	3	4	4	4	4	4	3	2	2	2	1	1	1	1	1	54	2	1	30	70
2857	4	3	3	3	4	4	3	4	3	3	2	3	4	3	3	3	3	3	2	4	3	3	2	2	4	3	3	3	2	2	3	3	3	3	2	2	4	2	2	2	2	1	1	1	34	2	1	11	30
2859	4	4	3	3	3	3	4	4	3	3	3	4	4	3	3	3	2	2	3	3	3	2	2	2	3	3	3	3	3	3	3	3	3	3	3	3	6	2	2	2	2	2	2	1	57	2	1	33	20
2860	4	3	3	3	4	4	4	4	3	3	2	3	4	3	3	2	3	2	2	3	2	3	2	3	4	3	3	3	2	2	2	4	3	3	2	3	3	1	2	1	1	2	2	1	38	2	1	11	38
2862	4	4	4	3	4	4	3	4	4	3	2	3	4	4	4	3	2	2	2	4	4	2	2	3	4	4	4	4	4	2	2	3	3	3	2	3	3	1	2	2	2	1	1	1	34	2	1	6	36
2864	4	4	4	4	4	4	4	4	4	4	4	4	4	3	3	3	3	3	3	3	3	2	3	3	4	4	4	3	3	3	3	4	4	3	3	3	2	2	1	1	2	1	1	1	41	2	4	20	15
2865	4	4	4	3	4	4	3	3	4	3	3	3	4	4	3	2	2	3	3	3	4	4	3	3	4	4	3	3	2	2	3	3	4	3	2	3	3	2	2	1	2	1	1	1	24	2	1	0.5	40
2866	4	4	4	4	4	4	4	4	4	4	3	4	4	4	4	4	4	3	4	4	4	4	3	4	4	3	3	3	3	3	4	4	4	4	3	4	1	1	1	1	1	1	1	2	33	2	1	8	12
2867	4	4	3	3	3	4	4	4	4	4	3	3	4	4	3	3	3	3	3	4	4	4	3	3	4	3	3	3	2	2	3	3	3	2	2	2	2	1	2	1	2	1	1	1	40	2	4	13	40
2869	4	4	4	4	4	4	4	4	4	4	3	4	4	4	3	3	3	4	4	4	4	4	3	4	4	3	3	3	2	3	3	4	4	4	2	4	4	2	2	1	2	2	1	1	27	2	1	2	36
2873	4	4	4	4	4	4	4	4	3	3	3	3	4	3	2	2	2	2	3	3	3	3	2	2	4	3	3	3	2	2	3	3	3	2	2	3	3	2	2	2	1	1	1	1	39	2	1	10	40
2876	4	4	3	3	4	4	4	4	4	4	3	3	4	4	3	3	3	3	4	4	4	3	2	3	4	3	3	3	2	2	4	4	4	4	2	3	3	1	2	2	2	1	1	1	29	2	1	3	40
2877	4	4	4	4	4	4	4	4	4	3	3	4	4	4	3	3	3	3	3	4	3	3	2	3	3	3	3	3	3	3	3	3	3	3	3	3	2	1	2	2	1	1	1	1	56	1	1	37	40
2878	4	4	4	4	4	4	4	4	4	4	3	4	4	3	3	3	4	3	3	4	4	4	2	3	3	3	2	3	3	2	3	3	3	3	2	3	3	1	2	2	2	1	1	1	53	1	1	20	51
2879	4	3	4	3	4	4	4	3	3	3	2	4	4	4	3	3	3	3	3	3	2	3	2	4	4	4	3	3	3	2	4	4	4	4	4	4	3	1	2	2	2	1	1	1	39	1	1	10	38
2881	4	4	4	3	4	4	3	4	4	4	3	4	4	3	3	3	2	3	4	4	4	3	3	3	3	4	4	3	3	3	3	3	3	3	3	3	-1	1	1	1	1	1	1	1	40	2	1	15	7
2882	4	4	4	4	3	4	4	4	4	4	3	4	4	4	4	3	3	3	4	4	4	4	3	4	4	4	4	4	3	3	4	4	4	4	3	4	4	2	2	2	1	2	1	1	56	2	1	30	40
2883	4	4	4	4	4	4	4	4	4	4	3	4	3	3	3	3	3	3	3	3	3	3	3	3	4	4	4	4	4	4	4	4	4	4	4	4	2	1	1	2	2	1	1	1	47	2	1	20	35
2886	4	3	3	3	3	4	3	4	4	3	2	4	3	3	2	3	2	2	3	4	4	3	2	3	4	2	2	2	1	1	3	4	4	3	2	2	2	2	1	2	1	1	1	1	29	1	1	5	40
2888	4	4	4	4	4	4	3	4	4	4	4	4	4	4	4	3	3	4	3	4	4	4	4	4	4	4	3	3	4	3	4	4	4	4	4	4	2	1	2	1	2	1	1	1	57	2	1	31	40
2889	4	4	3	4	4	4	4	4	4	4	2	4	3	4	3	3	2	3	4	4	4	3	2	3	3	4	3	4	2	3	4	3	4	3	2	2	3	1	2	2	2	1	1	1	71	1	1	41	55
2895	4	4	4	4	4	4	3	4	4	4	2	3	3	3	3	2	2	2	3	4	4	4	2	3	3	3	3	3	2	2	3	3	3	3	2	3	3	1	2	2	2	1	1	1	34	2	1	10	36
2896	4	4	4	4	3	4	4	4	4	4	2	4	3	4	4	4	3	4	3	4	4	3	2	3	4	3	3	4	4	4	4	4	4	4	3	4	3	1	2	2	2	1	1	1	59	2	4	30	32
2898	4	4	3	4	3	4	3	4	4	4	2	3	4	4	3	3	2	2	3	4	4	3	2	3	4	4	4	3	3	3	3	4	4	4	3	3	2	1	2	2	1	1	1	1	36	1	1	6	45
2902	4	4	4	4	4	3	4	4	4	4	3	4	4	4	4	4	4	3	4	4	4	3	3	4	3	3	3	3	2	3	3	2	3	3	2	3	3	2	1	2	2	1	1	1	52	2	1	25	36
2906	4	4	4	4	4	4	4	4	4	4	2	4	3	4	3	4	4	4	3	3	4	3	2	3	4	4	4	4	4	4	3	3	4	3	3	4	1	1	1	2	1	1	1	1	40	2	1	15	29
2908	4	4	4	4	4	4	4	4	4	4	4	4	3	4	4	4	3	3	4	4	4	4	4	4	3	3	2	2	2	2	3	3	3	3	3	3	-1	1	1	1	1	1	1	1	50	1	1	17	60
2910	4	4	4	4	4	4	4	4	4	4	4	4	3	3	3	3	3	3	4	4	4	4	4	4	3	3	3	3	3	3	3	3	3	3	3	3	5	2	2	2	2	1	1	2	41	2	1	16	40
2912	4	4	4	4	4	4	4	4	4	4	3	4	4	4	3	3	3	3	4	4	4	4	2	4	4	4	3	3	3	2	3	4	4	4	2	3	3	1	2	2	1	2	1	1	65	2	1	47	40
2914	4	3	3	2	3	3	3	4	4	3	2	3	4	3	2	2	3	2	4	4	3	3	2	3	3	3	2	2	3	2	3	4	4	3	2	2	3	2	1	2	2	1	1	1	33	1	1	7	50
2915	4	4	4	4	4	4	4	4	4	4	3	4	3	2	2	2	1	2	3	4	4	3	2	2	4	2	2	2	2	2	3	4	4	4	2	3	3	2	2	1	2	1	1	1	60	1	1	35	51
2916	4	4	4	4	4	4	4	4	4	4	4	4	4	4	4	4	4	4	4	4	4	4	3	3	4	3	4	4	3	3	3	4	4	4	3	4	2	1	1	2	2	1	1	1	66	2	1	37	45
2917	4	4	4	4	4	4	4	4	4	3	3	4	4	4	3	3	4	4	4	4	4	3	2	3	4	4	4	4	4	4	4	4	4	3	3	3	2	1	1	1	2	1	1	2	54	2	1	20	60
2919	4	4	4	4	4	4	4	4	4	4	3	4	4	4	3	3	4	3	3	4	3	2	2	3	3	3	3	3	2	3	4	4	4	2	4	4	6	2	2	2	2	2	1	2	38	1	1	15	36
2921	4	4	4	4	4	4	4	4	3	3	4	4	4	4	4	4	3	3	4	4	4	4	3	3	4	4	3	3	3	3	4	3	4	3	3	3	1	2	1	1	1	1	1	1	34	2	1	7	40
2922	4	4	3	3	4	4	4	4	4	4	4	4	2	3	2	2	2	2	4	3	3	3	3	3	3	3	3	3	2	2	4	3	3	4	3	3	4	2	2	2	1	1	1	2	51	1	1	23	30
2925	4	4	3	4	4	4	4	3	3	4	4	4	3	3	3	3	2	3	3	3	3	2	2	2	4	3	3	3	3	2	3	3	3	2	2	2	4	1	2	2	2	1	1	2	46	1	1	12	50
2931	4	4	4	4	4	4	4	4	4	4	3	4	4	4	4	4	4	4	4	4	4	4	3	4	4	3	3	3	4	4	3	3	3	3	2	3	1	1	1	1	2	1	1	1	51	2	1	22	60
2936	4	4	3	3	4	4	3	4	4	3	2	4	4	3	4	3	4	3	3	4	4	4	3	4	4	3	3	2	2	2	3	4	4	4	3	4	3	1	2	2	2	1	1	1	51	2	1	26	45
2937	4	4	4	4	4	4	4	4	4	4	4	4	4	4	4	4	4	4	4	4	4	4	2	4	4	4	3	3	3	3	4	4	4	4	4	4	-1	1	1	1	1	1	1	1	49	2	1	25	40
2938	4	3	3	2	3	3	4	3	3	2	2	4	4	3	3	2	3	1	4	3	4	3	3	3	4	3	2	3	2	1	3	3	4	3	2	3	4	2	2	2	2	1	1	1	28	1	1	3	40
2939	4	4	4	3	3	3	4	4	4	3	3	4	4	3	4	3	3	2	3	4	4	3	3	3	4	4	3	3	2	2	3	4	4	2	3	3	2	1	1	2	2	1	1	1	38	2	1	12	40
2942	4	4	4	4	4	4	4	4	3	4	2	4	3	3	2	2	2	2	2	3	2	3	1	2	4	3	3	3	3	2	3	4	3	4	2	4	1	1	2	1	1	1	1	1	47	2	1	18	40
2943	4	4	3	3	4	4	4	4	4	4	4	4	4	3	2	2	3	2	4	4	4	4	3	4	4	3	2	3	2	2	3	4	4	4	2	3	2	1	2	2	1	1	1	1	53	1	1	24	40
2944	3	4	4	3	4	4	4	4	4	4	4	4	3	3	2	3	2	3	3	3	2	2	1	2	3	3	3	3	2	3	2	3	3	3	2	3	4	2	2	2	1	1	1	2	54	2	1	29	33
2949	4	4	4	4	4	4	3	4	4	4	3	4	3	3	3	3	3	3	3	3	3	3	2	2	3	3	3	3	3	2	4	4	4	4	4	4	2	1	2	1	2	1	1	1	53	2	1	28	40
2952	4	4	4	4	4	4	4	4	4	4	4	4	4	4	4	4	4	4	4	4	4	4	4	4	4	4	4	3	4	2	4	4	4	4	4	4	4	2	2	2	2	1	1	1	32	1	1	8	50
2953	4	4	3	4	4	4	4	4	4	4	3	4	3	4	3	3	3	3	3	4	3	3	2	3	4	3	2	3	3	2	3	3	4	3	3	3	3	1	2	2	2	1	1	1	52	1	1	26	38
2954	3	4	3	4	4	3	3	4	4	4	3	4	3	3	3	3	2	3	3	4	3	3	2	3	3	4	3	3	2	2	3	3	3	2	3	2	2	1	2	1	2	1	1	1	29	2	1	5	40
2955	4	4	4	3	4	4	4	4	4	4	3	4	3	4	3	2	2	2	4	4	4	3	2	3	3	2	2	3	3	3	3	4	3	2	2	3	3	1	2	2	2	1	1	1	27	2	1	4	40
2957	4	4	3	3	3	3	4	4	3	3	3	3	4	4	3	3	2	2	4	3	3	4	2	2	4	3	4	3	3	1	3	4	3	3	3	3	4	2	2	2	2	1	1	1	47	1	1	22	40
2958	1	4	4	3	4	4	4	4	4	4	3	4	3	4	4	3	3	3	4	4	4	4	3	4	2	2	3	2	3	2	4	4	4	4	3	4	1	1	2	1	1	1	1	1		-9	1	35	50
2959	4	4	4	4	4	4	4	4	4	4	4	4	3	3	3	3	3	3	4	4	4	4	3	4	3	3	3	4	3	3	3	4	4	4	3	4	2	1	2	2	1	1	1	1	54	2	1	30	40
2962	4	4	3	3	4	4	3	4	4	3	4	4	4	4	3	2	1	2	2	4	3	4	2	3	4	4	3	3	2	1	3	4	4	3	2	3	2	1	2	2	1	1	1	1	30	2	1	4	40
2963	4	4	4	4	4	4	4	4	4	4	3	4	4	4	4	4	4	4	3	4	4	4	2	4	4	4	4	4	4	4	3	4	4	3	3	3	2	2	2	1	1	1	1	1	47	2	1	23	35
2964	4	4	3	4	3	4	3	4	4	4	2	3	4	4	3	4	3	4	3	4	4	4	2	3	4	4	4	4	4	4	4	4	4	4	4	4	2	1	1	2	2	1	1	1	34	2	1	10	36
2966	4	4	4	4	4	4	4	4	4	4	4	4	3	3	3	3	3	3	4	4	4	4	4	4	4	4	4	4	4	4	4	4	4	4	4	4	2	1	2	1	1	2	1	1	40	2	4	22	40
2967	4	4	3	3	3	3	4	4	4	4	3	3	4	3	3	3	3	3	3	4	4	4	4	4	4	3	3	3	2	2	3	4	4	4	4	4	4	2	2	2	2	1	1	1	60	2	1	35	55
2968	4	4	4	4	4	4	4	4	4	4	4	4	4	4	4	4	4	3	3	4	4	4	3	4	3	3	3	3	3	3	3	4	4	4	4	4	2	1	1	2	2	1	1	1	42	2	1	12	40
2971	4	4	4	4	4	4	4	4	4	4	2	3	4	3	3	3	4	4	3	3	2	3	1	3	3	3	3	3	3	3	3	4	4	4	2	3	3	1	2	2	2	1	1	1	39	2	1	15	45
2974	4	4	4	4	3	3	3	4	4	4	3	4	4	4	4	3	3	3	3	3	3	3	3	3	4	3	3	3	3	3	3	4	4	4	4	4	4	2	2	2	2	1	1	2	52	1	1	28	50
2977	4	4	4	4	4	4	4	4	4	4	3	3	3	4	4	4	4	4	4	4	4	4	4	3	3	3	3	3	3	3	3	4	4	4	3	3	2	1	2	2	1	1	1	1	56	2	2	34	33
2978	4	4	4	4	4	4	4	4	3	3	4	4	4	4	4	4	3	3	4	4	4	4	3	3	3	3	3	3	2	2	3	3	3	3	3	3	3	2	2	2	1	1	1	1	35	1	1	2	40
2979	4	4	4	4	4	4	4	4	4	4	3	4	4	4	4	4	4	4	4	4	4	4	4	4	4	4	4	4	4	4	4	4	4	4	3	4	3	2	2	2	1	1	1	1	30	2	4	8	30
2981	4	4	4	4	4	4	4	4	4	4	4	4	4	4	3	4	3	3	4	4	4	3	4	3	4	3	3	3	2	2	3	3	3	3	2	2	3	2	2	1	2	1	1	1	35	2	1	8	40
2982	4	4	4	4	4	4	4	4	4	4	3	4	4	4	3	3	3	3	4	4	4	4	3	4	4	4	4	4	3	3	4	4	4	4	4	4	2	1	2	1	2	1	1	1	35	2	4	14	30
2983	4	4	4	4	4	4	4	4	4	4	3	3	4	4	3	3	3	3	4	4	4	4	3	2	4	3	4	3	3	3	3	3	4	3	3	3	-1	1	1	1	1	1	1	1	50	2	4	11	35
2984	4	4	4	4	4	4	4	4	4	4	3	4	3	4	3	3	3	3	4	4	4	4	3	3	3	2	2	3	2	2	3	4	4	3	2	3	3	2	2	1	1	1	1	2	40	2	1	6	40
2986	4	4	3	3	4	3	4	4	4	4	3	4	3	4	4	3	3	3	4	4	4	4	3	4	3	3	3	3	2	2	4	4	4	4	3	4	3	2	2	2	1	1	1	1	32	2	1	7	40
2988	4	4	4	4	4	4	4	4	4	4	2	4	4	3	3	3	3	3	4	4	4	4	2	2	4	3	3	3	2	2	3	3	3	3	2	2	3	2	2	2	1	1	1	1	52	2	1	28	30
2990	4	4	4	4	4	4	4	4	4	4	3	4	4	4	4	3	4	4	4	4	4	4	2	4	4	4	4	4	4	4	4	4	4	4	2	4	2	2	2	1	1	1	1	1	30	2	1	4	40
2991	4	4	4	4	4	4	4	4	4	3	2	4	4	3	3	3	3	3	4	3	3	3	2	3	3	3	3	3	3	3	3	3	3	3	3	4	3	2	2	2	1	1	1	1	32	2	4	14	38
2993	4	4	4	4	4	4	3	4	4	4	2	3	3	3	3	3	3	3	3	4	4	4	2	3	4	4	3	3	3	3	3	4	4	4	3	3	3	2	2	1	2	1	1	1	30	2	1	6	40
2994	4	4	4	4	4	4	4	4	4	4	3	4	3	3	3	3	3	3	3	4	4	4	3	3	3	3	3	3	3	3	3	4	4	4	3	3	-1	1	1	1	1	1	1	1	70	2	1	20	60
2995	4	4	3	3	4	4	3	4	4	3	2	4	3	3	2	2	3	3	1	4	4	2	2	3	3	2	2	2	3	3	3	4	4	4	3	3	4	2	2	2	2	1	1	1	24	2	6	0.5	40
2996	4	4	4	3	3	4	4	4	4	4	4	4	3	4	3	4	3	3	4	4	3	4	4	4	3	4	4	4	3	3	4	4	4	4	4	4	4	2	2	2	1	2	1	1	37	2	4	12	16
2998	4	4	4	4	4	4	4	4	4	4	2	4	4	4	4	4	3	3	4	4	4	4	2	4	4	3	3	3	2	2	3	4	4	4	2	3	3	1	2	2	2	1	1	1	47	2	1	22	25
3000	4	4	3	3	3	3	3	4	2	2	2	4	4	4	2	2	2	2	2	3	2	3	2	4	4	3	2	3	2	2	3	3	3	3	2	4	3	1	2	1	2	1	1	2	48	2	1	25	33
3001	4	4	4	4	4	4	4	4	4	4	3	4	4	4	4	3	3	2	3	4	4	4	3	4	4	4	3	2	2	2	4	4	4	4	3	2	5	2	2	2	2	1	1	2	51	2	1	23	30
3002	4	4	3	3	4	4	3	4	4	3	2	4	4	4	3	3	4	4	4	4	4	4	2	4	3	4	3	3	3	3	4	4	4	4	3	4	4	2	2	1	2	1	1	2	26	2	1	2.5	40
3004	4	4	4	4	4	4	4	4	4	4	4	4	4	2	2	2	2	2	3	4	4	4	4	4	4	3	3	3	3	3	3	3	3	3	3	3	2	1	2	2	1	1	1	1	56	2	1	33	25
3006	4	4	4	3	4	4	3	4	4	3	2	3	3	4	3	3	3	4	3	4	4	3	2	3	3	3	2	2	3	3	3	3	3	2	2	3	3	1	2	2	2	1	1	1	29	1	1	4	40
3012	4	4	4	4	4	4	4	4	4	4	4	3	4	3	3	2	3	4	4	3	3	3	2	2	3	3	3	3	3	2	4	4	4	2	2	3	2	2	1	2	1	1	1	1	50	1	1	23	72
3014	4	4	3	4	3	3	4	4	4	3	3	3	4	3	3	3	2	2	3	4	4	3	2	3	3	3	3	2	2	2	3	4	4	3	2	2	3	1	2	1	2	1	1	2	23	2	6	0.5	40
3020	4	4	4	4	4	4	4	4	4	4	4	4	4	4	4	4	3	3	4	4	4	4	4	4	4	4	4	4	3	3	3	4	4	3	3	3	2	1	2	1	2	1	1	1	53	2	1	33
3025	4	4	4	4	4	4	4	4	4	4	4	4	4	4	4	4	4	4	3	4	4	4	2	4	4	3	3	3	2	3	3	4	4	3	2	3	5	2	2	2	2	1	1	2	40	2	4	14	22
3027	4	4	4	4	4	4	4	4	4	4	4	4	3	3	3	3	3	3	4	4	4	4	3	4	3	3	3	3	3	3	3	3	3	3	3	3	3	2	2	2	1	1	1	1	49	2	1	20	33
3028	4	4	3	3	3	3	3	4	4	3	3	3	3	3	3	2	2	2	3	4	4	3	2	3	4	4	4	3	2	2	3	3	3	3	2	3	4	2	2	2	2	1	1	1	32	2	4	8	30
3029	4	4	3	3	2	3	4	4	4	3	2	3	4	3	2	3	2	2	2	2	2	2	1	1	4	3	3	3	2	2	2	4	4	3	2	2	2	1	2	1	2	1	1	1	40	1	1	15	55
3031	4	4	4	4	4	4	4	4	4	4	3	4	3	3	3	3	3	3	3	3	3	3	2	3	3	3	3	3	3	3	3	3	3	3	3	3	3	1	2	2	2	1	1	1	55	2	1	30	35
3036	4	4	4	4	4	4	4	4	4	4	4	4	4	4	4	4	4	4	4	4	4	4	3	4	4	4	4	3	3	3	4	4	4	4	4	4	2	1	2	2	1	1	1	1	45	2	1	22	35
3037	4	4	4	4	4	4	4	4	4	4	2	4	3	4	4	4	3	3	3	3	3	3	2	2	4	4	4	4	3	3	3	3	4	3	3	3	5	1	2	2	2	1	2	2	25	2	4	2	35
3039	4	4	3	3	4	4	3	4	4	4	2	4	4	4	4	3	3	4	4	4	4	3	2	4	4	3	3	3	4	3	2	4	4	3	2	4	-1	1	1	2	1	1	1	1	38	2	1	4	40
3040	4	4	3	3	3	4	4	4	4	4	3	4	4	4	3	3	3	3	4	4	4	4	4	4	4	4	3	3	3	3	4	4	4	4	4	4	-1	1	1	1	1	1	1	1	66	2	1	35	60
3041	4	4	4	4	4	4	4	4	4	4	3	4	4	3	3	3	2	2	4	4	4	4	4	4	4	4	3	3	3	3	3	3	3	3	3	3	-1	1	1	1	1	1	1	1	49	2	1	19	35
3042	4	4	4	4	4	4	4	4	4	4	4	4	4	3	3	3	3	3	4	4	4	4	3	4	4	3	3	3	3	3	3	3	3	3	3	3	1	1	2	1	1	1	1	1	30	2	1	5	40
3043	4	4	4	4	4	4	4	4	4	4	4	4	4	4	4	3	3	3	4	4	4	4	2	3	4	3	3	3	2	2	4	4	4	3	3	4	4	2	2	2	1	1	1	2	53	2	1	24	22
3045	4	4	4	4	4	4	3	4	4	4	3	4	3	3	3	2	3	2	3	4	4	4	3	4	2	3	2	2	2	2	3	4	4	3	2	3	3	2	2	2	1	1	1	1	30	2	6	6	38
3046	4	4	4	4	4	4	4	4	4	4	3	4	4	4	3	3	4	3	4	4	4	4	3	4	3	3	3	3	3	2	4	4	4	4	3	4	3	1	2	2	2	1	1	1	35	2	1	10	40
3052	4	4	4	3	4	4	3	4	4	4	3	4	4	3	3	2	3	3	4	4	4	4	3	4	4	3	3	2	2	2	3	3	4	3	2	3	2	1	2	1	2	1	1	1	26	2	1	1.5	40
3055	4	4	4	3	3	4	4	4	4	4	3	3	4	4	4	3	3	3	4	3	3	4	3	3	4	4	3	3	3	2	4	3	3	3	2	3	4	2	2	2	2	1	2	1	26	2	6	1	40
3060	4	4	4	4	4	4	4	4	4	4	3	4	4	4	4	4	2	4	4	4	4	4	2	4	4	4	4	4	3	3	4	4	4	4	4	4	2	1	2	2	1	1	1	1	27	2	1	2	42
3061	4	4	4	3	3	3	4	4	3	3	2	3	3	3	3	2	1	1	3	3	3	2	1	2	4	3	3	3	3	2	3	3	3	3	3	3	3	2	2	2	1	1	1	1	30	2	4	6	40
3064	4	4	4	4	4	4	4	4	3	4	2	4	4	3	3	3	3	3	4	4	4	4	2	4	3	3	3	3	2	3	3	3	3	3	3	3	4	2	2	1	2	2	1	1	48	1	1	25	40
3065	3	4	2	2	4	4	3	4	2	3	2	3	3	4	2	2	2	2	2	4	2	3	2	2	3	3	3	3	1	2	2	3	3	2	2	1	5	1	2	2	2	1	2	2	25	1	1	1	5
3069	4	4	3	3	3	3	4	4	3	3	3	3	4	3	2	3	2	2	3	3	3	2	3	3	4	3	3	3	3	2	4	4	4	3	3	2	3	1	2	2	2	1	1	1	49	2	1	20	14
3074	4	4	3	3	3	4	4	4	4	4	3	4	4	3	4	4	4	3	3	4	4	4	3	4	4	3	3	2	3	3	3	4	3	3	2	2	2	2	2	1	1	1	1	1	53	2	1	21	40
3076	4	4	3	4	4	4	4	4	4	3	3	4	4	4	3	3	3	3	4	4	4	2	2	4	4	4	3	3	3	2	3	3	3	3	2	3	3	1	2	2	2	1	1	1	32	2	1	8	40
3077	4	4	4	4	4	4	4	4	4	4	3	3	4	3	3	3	2	2	4	3	3	3	1	3	4	3	3	3	3	3	3	3	4	3	2	3	5	1	2	2	2	1	2	2	25	1	4	2	6
3081	4	4	3	4	4	4	4	4	4	4	4	4	4	4	4	4	4	4	4	4	4	4	3	4	4	3	3	3	2	2	4	4	4	4	3	4	3	1	2	2	2	1	1	1	24	2	6	3	40
3086	4	4	4	4	3	4	4	4	4	4	4	4	4	4	3	3	3	3	3	3	3	2	3	3	4	3	2	2	2	2	3	3	3	2	3	3	3	1	2	1	2	1	1	2	49	2	1	25	40
3088	4	4	4	3	3	4	4	4	4	4	3	4	4	4	3	3	3	3	4	4	4	4	2	2	4	3	3	3	3	3	3	4	4	4	4	3	1	1	2	1	1	1	1	1	48	2	1	25	45
3091	4	4	4	4	4	4	4	4	3	4	4	4	4	4	4	4	3	3	4	4	4	4	3	4	4	3	4	3	3	3	4	4	4	4	4	4	-1	1	1	1	1	1	1	1	61	2	1	27	25
3093	4	4	4	4	3	4	4	4	4	4	3	3	3	3	3	3	3	3	4	4	4	4	3	3	4	3	2	2	2	2	3	3	3	3	2	2	3	2	2	2	1	1	1	1	51	1	1	26	60
3095	3	4	4	3	3	3	3	4	4	4	3	4	3	3	3	3	3	3	4	4	4	4	3	4	4	3	3	2	3	2	3	3	3	3	3	3	2	1	2	1	2	1	1	1	23	2	4	1	40
3098	4	4	3	3	3	3	4	4	4	3	2	3	4	3	2	2	2	4	4	4	4	3	2	3	4	3	3	3	2	2	4	4	3	2	1	2	2	1	2	2	1	1	1	1	25	2	1	1	33
3104	4	4	3	3	4	4	3	4	4	4	3	4	3	2	3	3	1	3	3	4	4	4	3	4	4	2	3	3	3	3	3	4	4	4	3	4	4	1	2	2	2	1	1	2	25	1	4	1	40
3107	4	4	4	4	4	4	3	4	4	4	3	4	4	4	4	4	4	4	4	4	4	4	3	4	4	4	4	4	4	3	4	4	4	4	4	4	4	2	2	2	2	1	1	1	34	2	4	15	40
3108	4	4	3	4	3	3	3	3	4	4	2	3	3	3	3	3	2	2	3	4	4	4	2	4	4	3	3	4	3	3	3	4	4	4	3	3	4	1	2	2	2	2	1	1	25	2	1	1	40
3114	4	4	4	4	3	3	4	4	4	4	4	4	4	4	4	4	3	3	4	4	4	4	3	4	4	4	4	4	4	4	4	4	4	4	4	4	3	2	2	1	2	1	1	1	35	2	1	10	39
3115	4	4	3	4	4	4	3	4	4	4	3	4	4	4	3	3	3	3	3	3	4	3	3	4	4	4	4	3	3	3	4	3	4	3	3	4	-1	1	1	1	1	1	1	1	47	2	4	20	14
3120	4	4	4	3	4	4	3	4	4	4	2	3	3	3	2	2	3	3	4	4	4	3	2	3	3	3	2	2	3	2	3	3	3	3	3	2	3	1	2	2	2	1	1	1	31	2	1	6	40
3125	4	3	3	3	3	4	4	3	3	3	2	3	4	3	2	2	2	3	4	4	3	3	3	3	4	3	2	2	3	2	4	3	3	3	2	3	3	1	2	2	2	1	1	1	38	2	1	14	30
3126	4	4	4	4	4	4	4	4	3	4	3	4	4	3	3	3	3	3	3	4	4	4	3	4	4	3	3	2	2	2	3	3	3	3	2	3	2	1	2	2	1	1	1	1	51	2	4	31	33
3127	4	4	3	3	4	4	3	4	4	3	3	3	4	4	2	2	3	3	3	4	4	3	2	2	4	2	2	2	2	2	2	3	3	3	2	2	3	1	2	2	2	1	1	1	34	2	1	10	45
3129	4	4	4	4	4	4	4	4	4	4	2	4	4	4	4	3	3	2	4	4	4	2	2	4	4	4	4	3	2	2	4	4	4	3	3	4	4	1	2	2	2	1	1	2	56	2	1	32	40
3131	4	4	4	4	4	4	4	4	4	4	4	4	4	4	4	4	3	3	4	4	4	4	3	4	4	3	3	3	3	2	3	3	3	3	3	3	3	2	2	2	1	1	1	1	55	2	1	26	40
3132	4	4	4	3	3	3	4	4	4	3	2	3	3	3	3	3	3	3	4	4	4	4	3	4	4	3	3	4	3	4	3	4	4	4	3	4	1	1	2	1	1	2	1	1	37	2	1	13	40
3136	4	4	4	4	3	3	4	4	4	4	3	4	3	4	4	3	3	2	3	3	3	3	2	2	3	3	2	2	2	2	4	3	4	3	2	3	3	1	2	2	1	1	1	2	53	2	1	6	20
3140	4	4	3	4	3	3	4	4	4	4	3	4	4	4	3	4	4	4	4	4	4	3	3	3	4	3	3	4	3	3	3	4	4	3	2	4	3	1	2	2	2	1	1	1	25	2	6	0	40
3141	4	4	3	3	4	4	3	4	4	4	2	4	4	3	3	4	4	3	4	4	4	4	2	4	4	3	3	3	3	2	3	4	4	4	3	4	2	1	2	1	2	1	1	1	25	2	4	6	40
3142	4	4	4	4	4	4	4	4	4	4	3	4	3	4	4	3	3	4	4	4	4	4	3	4	3	4	3	3	4	3	4	4	4	4	3	4	3	2	2	2	1	1	1	1	33	2	1	6	38
3143	4	4	4	3	3	4	4	4	4	3	3	4	4	3	3	2	3	3	4	3	4	3	2	3	3	3	3	3	3	3	3	3	4	3	2	3	-1	1	1	1	1	1	1	1	48	2	1	20	20
3144	4	4	4	4	4	4	4	4	4	4	4	4	4	3	2	2	2	2	4	4	4	4	3	2	4	3	3	3	2	3	2	3	3	3	2	2	3	2	2	2	1	1	1	1	40	2	1	15	30
3145	4	4	4	4	4	4	4	4	4	4	4	4	4	3	4	4	3	3	4	4	4	4	3	3	4	3	3	3	3	3	4	4	4	4	4	4	5	2	2	2	2	2	1	1	33	2	1	4	40
3163	4	4	4	4	4	4	4	4	4	4	3	4	4	4	4	3	3	3	4	4	4	4	2	4	4	3	3	2	3	3	4	3	3	3	3	4	2	2	2	1	1	1	1	1	37	2	4	1.5	30
3164	4	4	3	3	3	3	4	3	3	2	3	3	4	4	4	3	2	3	4	4	4	4	3	3	4	4	3	3	3	3	3	3	3	3	3	3	-1	1	1	1	1	1	1	1	39	2	4	18	30
3165	4	4	4	3	4	4	4	4	4	4	4	4	4	4	3	3	2	2	4	4	4	4	4	4	4	4	4	4	3	3	3	4	4	4	4	4	3	1	2	2	2	1	1	1	60	2	4	30	26
3169	4	3	3	3	4	4	3	4	4	4	4	4	4	3	3	3	3	3	2	4	4	4	4	4	4	3	3	3	3	2	2	4	4	4	4	3	3	1	2	2	2	1	1	1	53	2	1	31	35
3170	4	4	3	3	3	3	3	4	4	4	2	3	4	3	3	4	2	2	4	4	4	3	2	2	4	4	4	4	4	4	3	4	4	3	3	4	3	1	2	1	2	1	1	2	32	2	1	6	10
3171	4	4	4	4	4	4	4	3	3	2	4	2	4	4	4	3	2	3	4	4	4	4	2	4	4	4	3	2	2	2	3	4	4	3	2	3	4	1	2	2	2	1	1	2	42	2	4	9	19
3172	4	4	4	4	4	4	4	4	4	4	4	4	4	4	3	3	3	3	4	4	4	4	3	3	4	3	4	3	3	3	3	3	4	3	3	3	2	1	2	1	2	1	1	1	69	1	1	45	40
3176	3	3	3	2	3	4	3	4	4	4	3	4	3	3	2	2	3	3	3	4	4	4	4	4	3	2	2	2	3	2	3	3	3	3	3	3	6	1	2	2	2	2	2	2	32	1	1	4	40
3182	4	4	4	3	4	4	3	4	4	4	2	3	4	2	2	3	3	2	4	4	2	3	2	3	3	4	3	4	2	2	3	4	4	4	3	4	4	2	2	2	2	1	1	1	36	2	4	9	30
3186	4	4	4	4	4	4	4	4	3	3	3	4	3	3	3	2	2	2	4	4	3	2	2	2	4	4	4	4	4	4	3	3	4	3	3	3	3	2	1	2	1	1	1	2	38	2	4	15	30
3195	4	4	4	4	3	4	3	4	4	4	3	4	4	4	4	4	3	3	3	4	3	3	2	2	4	4	4	4	2	2	3	4	4	3	3	3	3	2	1	1	2	2	1	1	39	2	4	17	30
3196	4	4	4	4	4	4	4	4	4	4	3	4	4	4	4	4	4	4	3	4	4	4	3	3	4	3	3	3	3	3	3	3	4	4	3	4	1	1	2	1	1	1	1	1	52	2	4	30	29
3201	4	4	4	4	4	4	4	4	4	4	3	4	4	4	4	3	3	3	4	4	4	3	2	4	4	3	2	3	3	2	3	3	4	3	2	4	3	1	2	2	2	1	1	1	28	2	1	1	39
3214	4	4	4	4	4	4	3	4	4	4	3	4	4	3	3	3	3	3	4	4	4	4	3	4	3	2	2	2	2	2	3	3	4	3	3	3	2	1	2	2	1	1	1	1	49	2	1	24	38
3218	4	4	4	4	4	4	4	4	4	4	4	4	4	4	4	4	4	4	4	4	4	4	2	3	4	4	4	4	4	4	4	4	4	3	4	4	1	2	1	1	1	1	1	1	53	2	4	35	40
3220	4	4	4	4	4	3	4	4	4	4	4	4	4	4	4	3	4	3	4	4	4	4	4	4	3	3	3	2	2	1	2	3	3	3	2	2	2	2	1	2	1	1	1	1	37	1	1	12	40
3222	4	4	4	4	4	4	4	4	4	4	3	4	4	3	3	3	3	3	4	4	4	4	3	4	4	3	2	2	2	2	2	3	3	3	2	4	2	1	2	1	2	1	1	1	51	2	1	24	40
3224	4	4	4	3	4	4	3	4	4	3	2	3	3	4	4	3	4	4	4	4	4	3	3	3	4	3	4	4	4	4	3	4	4	3	2	4	3	1	2	2	1	1	1	2	30	2	4	1	30
3230	4	4	4	4	4	4	4	4	4	4	4	4	3	4	2	3	3	3	3	3	3	3	2	3	4	4	4	4	4	4	3	3	3	3	3	3	4	2	2	2	2	1	1	1	43	1	1	17	40
3235	4	3	2	2	2	2	4	4	3	3	2	4	3	4	2	2	2	2	4	4	3	3	1	3	4	4	3	2	2	2	4	4	3	4	3	4	4	1	2	2	1	1	2	2	38	2	4	16	30
3239	4	4	4	4	4	4	4	4	4	4	3	4	4	4	4	4	3	4	4	4	4	4	4	3	4	4	4	4	3	3	3	4	4	4	3	3	3	2	2	2	1	1	1	1	54	1	1	22	50
3244	4	4	4	3	3	4	4	4	3	3	2	3	4	4	3	4	3	4	3	3	2	2	2	2	3	3	3	3	2	2	3	3	3	3	2	3	2	1	2	2	1	1	1	1	31	2	1	7	20
3254	4	4	3	4	4	4	4	4	4	4	3	4	4	4	3	3	3	4	4	4	4	4	4	4	4	4	4	3	3	4	3	3	4	2	2	4	4	2	2	1	2	1	1	2	27	2	1	3.5	35
3257	4	4	4	4	4	4	3	4	4	4	3	4	4	4	4	4	4	4	3	4	4	4	3	3	4	4	4	4	4	4	4	4	4	4	3	4	3	2	1	1	1	2	1	2	36	1	1	7	50
3260	4	4	4	4	3	4	4	4	4	3	2	4	4	4	4	4	2	3	3	4	4	2	1	3	4	4	4	4	3	2	4	4	4	4	1	4	2	1	2	1	2	1	1	1	28	2	4	2	40
3261	4	4	4	4	4	4	3	4	4	4	3	4	4	3	3	3	3	3	3	4	4	4	2	4	3	3	3	3	3	2	3	3	3	3	2	3	5	2	2	2	2	1	1	2	52	2	1	26	50
3266	4	4	4	3	4	4	4	4	4	4	3	4	4	4	4	3	4	3	4	4	4	4	2	3	4	3	3	3	3	2	4	4	4	4	4	4	3	1	2	2	2	1	1	1	53	2	1	31	36
3270	4	4	4	4	4	4	3	4	4	4	3	4	3	4	3	2	2	2	4	3	4	4	2	3	3	3	3	3	2	2	3	3	3	2	2	2	3	2	2	1	1	1	1	2	26	2	6	0.25	40
3275	2	3	3	4	4	4	3	4	4	4	3	4	3	4	4	3	3	3	3	3	3	3	2	3	2	3	3	3	3	3	2	3	3	2	2	2	3	1	2	2	2	1	1	1	34	2	4	4	35
3284	4	3	3	3	3	3	3	4	3	3	2	3	4	3	3	3	2	2	3	3	3	3	3	3	3	3	3	3	2	2	3	3	3	3	3	3	2	1	2	1	2	1	1	1	43	1	1	17	50
3285	4	4	3	4	4	4	4	4	4	4	4	4	4	3	3	3	3	2	3	4	4	4	3	3	4	3	3	3	3	3	3	3	3	3	3	3	1	2	1	1	1	1	1	1	36	2	1	11	40
3288	3	4	3	3	3	3	4	4	4	4	4	4	3	4	4	3	2	2	3	4	4	3	2	3	4	3	2	3	2	2	2	3	4	3	3	3	3	1	2	2	2	1	1	1	43	2	1	20	25
3293	4	3	4	3	4	3	3	4	4	3	1	4	3	4	3	3	3	3	4	4	4	4	1	4	4	3	3	3	3	3	3	4	3	4	1	4	-1	1	1	1	1	1	1	1	28	2	1	5	40
3299	4	3	3	3	3	3	3	4	4	4	2	4	3	3	3	4	3	4	3	4	4	4	2	4	3	4	4	2	2	2	3	3	3	3	2	3	4	2	2	2	2	1	1	1	61	1	1	30	65
3304	4	4	4	4	4	4	4	4	4	4	3	4	4	4	3	3	2	3	4	4	3	4	3	4	4	3	3	4	2	2	3	4	4	3	3	3	1	1	2	1	1	1	1	1	25	2	1	1.5	40
3305	4	4	4	4	4	4	4	4	4	4	4	4	3	3	3	3	3	3	3	4	3	3	2	3	3	3	3	2	2	2	3	4	4	4	2	3	4	1	2	2	2	1	1	2	56	1	1	20	40
3307	4	4	3	4	3	3	3	4	4	3	3	3	4	3	3	3	3	3	4	4	4	3	3	2	3	3	3	3	3	3	3	3	3	3	3	3	4	2	2	2	2	1	1	1	29	2	1	4	40
3311	4	4	4	4	4	4	4	4	4	4	2	4	4	4	4	3	4	4	4	4	4	4	3	4	4	3	3	3	3	2	4	4	4	4	2	4	3	1	2	2	2	1	1	1	42	1	1	20	80
3322	4	4	4	3	4	4	3	4	4	4	3	3	4	4	3	4	3	3	4	4	4	4	2	3	4	3	2	3	2	2	3	4	4	4	2	3	4	2	2	2	2	1	1	1	30	2	1	5	30
3323	4	4	4	4	4	4	4	4	4	4	3	4	4	4	4	4	4	4	4	4	4	4	3	4	4	4	4	4	4	4	4	4	4	4	4	4	1	1	1	1	2	1	1	1	58	2	4	23	40
3324	4	4	4	3	4	4	4	4	4	4	3	4	4	4	3	2	3	3	4	4	4	3	2	3	4	3	3	3	3	2	3	3	3	4	3	2	1	1	2	1	1	1	1	1	39	1	1	7	40
3328	4	4	4	4	4	4	4	4	4	3	3	4	4	4	4	4	4	4	4	3	3	2	2	4	4	4	4	4	4	4	4	4	4	4	4	4	2	1	2	1	2	1	1	1	32	2	4	15	40
3337	4	4	3	3	4	4	4	4	4	4	3	4	4	4	3	3	2	3	4	4	4	4	3	3	3	3	2	2	2	1	3	3	3	3	3	3	2	2	2	1	1	1	1	1	54	2	1	30	30
3341	4	4	4	4	4	4	4	4	4	4	3	4	3	3	3	2	3	3	3	4	4	4	2	3	3	4	3	3	2	2	3	3	3	3	3	3	3	2	2	1	2	1	1	1	54	1	1	25	45
3342	4	4	4	4	3	3	3	4	3	3	2	3	3	4	3	3	2	2	3	4	4	3	2	3	3	2	3	2	2	2	3	3	3	3	2	3	3	1	2	2	2	1	1	1	33	2	4	14	40
3343	4	4	3	4	4	4	4	4	4	4	3	4	4	4	3	4	4	4	4	4	4	4	3	4	4	4	4	4	4	4	4	4	4	4	4	4	2	1	1	2	2	1	1	1	54	2	4	36	40
3349	4	4	4	4	4	4	4	4	4	4	3	4	4	4	4	4	3	4	3	4	4	4	3	4	3	3	2	3	2	2	3	3	3	3	3	3	-1	1	1	1	1	1	1	1	50	2	1	25	10
3351	4	4	4	3	4	4	4	4	4	4	3	4	3	3	3	3	3	3	3	4	4	4	2	3	4	4	3	3	3	2	3	3	3	3	2	2	5	1	2	2	2	2	2	1	31	2	1	4	30
3354	4	4	4	4	4	4	3	4	4	4	3	3	4	4	3	3	2	2	2	4	4	4	2	2	4	4	3	3	3	1	4	4	4	4	3	3	3	1	2	2	1	2	1	1	54	2	1	30	50
3355	4	3	3	2	3	2	3	3	3	3	2	2	2	3	3	3	2	2	3	3	3	3	3	2	3	4	3	3	2	2	3	3	3	3	3	3	2	1	2	2	1	1	1	1	40	2	1	11	40
3356	4	4	4	3	4	4	4	4	4	3	3	4	3	4	4	3	3	4	3	4	4	4	2	3	4	3	3	3	3	3	3	4	4	3	2	3	3	2	2	2	1	1	1	1	27	2	1	2	40
3357	4	4	4	4	4	4	4	4	4	4	4	4	4	4	4	3	4	4	4	4	4	4	4	4	4	3	4	3	3	2	4	4	4	4	4	4	1	1	1	2	1	1	1	1	64	2	1	46	10
3361	4	4	4	4	4	4	4	4	4	4	3	3	3	3	3	3	2	2	3	3	3	3	2	3	3	3	3	3	2	2	3	3	3	3	3	3	5	2	2	2	2	1	1	2	49	2	1	24	38
3363	4	4	4	4	4	4	4	4	4	4	3	4	4	4	4	3	3	3	4	4	4	4	3	4	4	4	3	3	3	2	3	4	4	4	2	4	3	2	2	2	1	1	1	1	51	2	1	28	32
3364	4	4	4	4	4	4	3	4	4	4	4	4	4	4	4	4	3	3	4	4	4	4	4	4	4	4	4	4	3	2	3	3	3	3	2	3	3	1	2	2	1	1	1	2	30	2	1	5	35
3368	4	4	4	4	4	4	4	4	3	4	4	4	4	3	3	4	4	4	4	4	4	4	4	4	3	4	4	4	3	3	4	4	4	4	4	4	3	1	2	2	2	1	1	1	58	1	1	33	39
3373	4	4	4	4	4	4	4	4	3	3	4	4	3	4	3	3	3	3	4	4	4	3	2	3	4	3	3	2	2	3	4	4	4	4	3	4	3	1	2	2	2	1	1	1	54	2	1	33	48
3375	3	4	4	4	4	4	4	4	4	4	4	4	4	4	3	3	3	3	3	4	4	4	3	4	3	3	3	3	3	3	3	4	4	4	3	4	3	1	2	2	2	1	1	1	54	2	1	27	40
3376	4	4	4	4	4	4	3	4	3	3	3	3	3	4	3	3	2	2	3	4	4	3	2	2	3	4	4	3	3	2	3	4	4	3	2	2	3	2	2	2	1	1	1	1	32	2	1	8	35
3377	4	4	4	4	4	4	3	4	4	3	2	3	3	3	3	3	3	3	3	4	4	3	2	4	3	2	2	2	3	3	2	3	3	2	1	3	3	2	2	1	1	2	1	1	28	2	4	9	40
3383	4	4	4	3	4	4	4	4	4	4	3	4	3	3	4	3	3	3	3	4	4	4	2	3	4	3	3	3	3	3	3	4	4	3	3	3	4	2	2	2	2	1	1	1	53	2	1	25	30
3384	4	4	3	4	3	3	4	4	3	3	3	3	4	4	3	4	3	3	4	4	4	3	2	2	3	4	4	4	2	2	4	4	4	3	3	3	2	1	2	2	1	1	1	2	37	2	1	13	30
3386	4	4	4	4	4	4	4	4	4	3	3	4	4	3	3	3	2	3	3	4	4	3	3	3	4	3	3	3	3	3	3	3	4	3	3	3	2	1	2	2	1	1	1	1	58	2	1	30	30
3388	4	4	4	4	4	4	4	4	4	4	4	4	4	4	4	3	3	3	4	4	4	4	4	4	4	3	3	3	2	2	3	3	4	4	3	3	3	2	1	2	2	1	1	1	51	1	1	25	50
3390	4	4	3	3	4	4	4	4	4	3	3	4	4	3	4	4	4	3	4	4	4	4	3	4	4	3	3	3	3	4	3	3	3	3	2	4	2	1	2	2	1	1	1	1	30	2	1	5	40
3392	4	4	4	3	4	4	3	4	4	4	3	4	3	4	3	3	3	3	3	4	4	4	3	4	3	3	2	2	2	2	3	3	3	3	2	3	2	2	2	2	1	1	1	1	44	2	1	16	40
3396	4	4	4	4	4	4	3	4	4	4	3	4	3	3	3	3	3	3	2	3	3	3	2	3	3	3	3	3	3	3	3	3	3	3	3	3	2	1	2	2	1	1	1	1	57	1	1	29	40
3401	4	4	3	3	4	4	4	4	4	3	3	3	3	3	2	2	3	2	3	3	3	3	3	3	4	3	2	2	3	2	4	4	4	3	2	2	2	1	2	1	2	1	1	1	51	2	1	26	50
3407	4	4	4	4	4	4	4	4	4	4	3	4	4	4	4	3	4	3	4	4	4	4	3	4	3	3	3	3	3	2	4	4	4	4	4	4	4	2	2	2	2	1	1	1	55	2	1	30	24
3408	4	3	3	3	2	2	3	4	4	3	2	3	4	3	2	2	2	2	2	2	2	2	1	2	4	2	2	2	1	1	3	3	4	3	2	3	3	2	2	2	1	1	1	1	42	1	1	17	35
3418	4	4	4	4	4	4	3	4	4	4	3	4	3	2	2	2	2	2	3	4	4	3	2	3	4	3	3	3	3	3	3	3	3	2	2	3	3	1	1	2	2	1	1	2	41	1	1	3	40
3419	4	4	4	4	4	4	4	4	4	4	3	4	3	3	3	3	3	3	4	4	4	4	3	4	3	3	3	3	3	3	4	4	4	4	4	4	4	2	2	2	1	2	1	1	35	2	4	15	30
3420	3	3	3	3	3	3	3	4	3	3	3	3	3	3	3	3	3	3	4	4	4	4	3	4	3	3	3	3	3	3	3	3	3	3	3	3	4	2	2	2	2	1	1	1	54	2	1	29	50
3430	4	4	3	3	3	3	4	4	4	3	3	4	4	3	3	3	2	3	4	4	4	3	2	3	4	3	3	3	3	3	3	3	3	3	2	3	3	2	1	2	2	1	1	1	35	2	4	16	35
3434	4	4	4	3	4	4	3	4	4	3	3	4	3	4	3	2	3	3	2	4	4	3	2	3	4	3	3	3	2	2	2	3	4	3	3	3	3	1	2	2	2	1	1	1	44	2	1	17	30
3435	4	4	4	3	3	3	4	4	4	4	3	3	4	3	3	2	2	2	3	3	3	3	2	3	4	3	3	3	2	2	4	4	4	4	3	3	2	2	1	2	1	1	1	1	40	2	1	12	20
3444	4	3	3	3	3	3	4	4	4	3	2	2	4	4	3	3	3	3	3	4	4	3	1	2	4	3	4	4	3	3	3	4	4	3	2	3	4	2	2	2	1	1	1	2	31	2	1	6	30
3445	2	3	3	3	3	3	3	3	3	3	2	3	2	3	2	3	3	3	3	3	2	3	2	3	3	3	3	3	3	3	3	3	2	3	2	2	4	2	2	1	2	1	1	2	24	2	6	1	40
3448	4	4	4	3	4	4	3	4	4	4	2	4	4	3	2	3	2	2	3	4	3	3	1	2	3	3	3	3	1	2	3	3	3	3	2	2	4	2	2	2	2	2	1	1	30	1	1	5	40
3450	4	4	4	4	4	4	4	4	4	4	3	4	4	4	4	4	4	4	4	4	4	4	3	4	4	4	4	4	4	4	4	4	4	4	4	4	5	2	2	2	2	1	1	2	58	2	1	36	30
3453	4	4	4	4	4	4	4	4	4	3	3	4	3	4	3	3	2	2	3	3	3	3	2	2	3	3	3	3	3	3	3	3	3	3	3	3	3	2	2	2	1	1	1	1	49	2	4	33	20
3456	4	4	4	4	3	4	3	4	4	4	4	4	3	3	2	2	2	3	2	4	4	3	2	3	3	3	2	2	2	3	2	3	3	3	2	2	4	2	2	2	2	1	1	1	53	2	1	23	30
3457	4	3	3	3	3	3	3	4	3	3	2	3	4	3	3	2	1	3	3	4	3	3	2	4	4	2	1	1	2	2	3	4	3	3	2	4	3	1	2	2	2	1	1	1	25	1	1	0.5	12
3461	4	4	3	3	3	3	4	4	4	4	3	3	4	4	3	3	3	3	4	4	4	4	3	3	4	4	3	3	3	3	4	4	4	3	3	3	3	2	2	1	2	1	1	1	47	2	1	25	60
3463	4	4	4	4	4	4	4	4	4	4	3	4	3	3	3	3	2	2	3	3	3	3	2	2	3	2	2	2	2	2	3	3	3	3	2	3	4	2	2	2	1	1	1	2	47	2	1	22	35
3468	4	4	3	3	4	4	4	4	4	4	2	4	4	4	3	3	2	4	3	4	4	3	1	2	4	3	3	3	3	4	4	4	4	4	2	3	2	1	2	1	2	1	1	1	49	2	1	20	30
3475	4	4	4	4	4	4	3	4	4	3	3	3	3	3	3	3	3	3	3	4	4	3	2	2	4	3	2	2	3	2	3	4	3	4	2	2	4	2	2	2	2	1	1	1	27	2	1	1.5	38
3480	4	4	3	3	4	4	4	4	4	4	3	4	4	4	3	3	3	3	4	4	4	3	3	3	4	3	2	2	2	1	4	4	4	3	3	3	2	1	2	2	1	1	1	1	30	2	1	5	40
3482	3	4	4	3	3	3	3	4	3	3	2	2	4	3	2	2	2	2	3	3	3	2	1	1	4	3	3	3	2	2	2	3	3	2	1	2	4	2	2	2	2	1	1	1	29	2	1	4	40
3483	4	4	4	3	4	4	3	4	4	4	3	4	3	3	3	3	3	3	3	4	4	4	3	4	3	3	3	3	3	3	3	4	4	4	3	4	4	2	2	1	2	2	1	1	35	2	1	10	30
3484	4	4	3	3	3	3	3	4	4	3	3	3	4	3	3	2	3	3	3	3	3	2	2	3	3	3	3	2	2	2	3	3	3	2	1	3	3	1	2	2	2	1	1	1	39	2	4	17	40
3485	4	4	4	4	4	4	4	4	4	4	3	4	4	4	4	4	4	4	4	4	4	4	3	3	4	4	3	3	3	3	4	4	4	4	3	4	3	1	2	2	2	1	1	1	72	1	1	42	40
3486	3	4	4	4	4	4	3	4	3	4	3	4	4	4	3	3	3	3	3	3	3	3	3	4	4	3	3	2	2	2	3	4	4	3	2	3	3	1	2	2	2	1	1	1		-9	1	30	15
3487	4	4	4	4	3	3	4	4	4	4	3	4	4	3	3	3	3	3	4	4	4	4	3	4	4	4	4	4	4	4	4	4	4	4	4	4	3	1	2	2	2	1	1	1	46	2	1	22	20
3488	4	4	4	4	4	4	4	4	4	4	4	4	3	4	3	3	2	2	4	4	4	4	3	4	4	3	4	3	3	2	4	4	4	4	3	4	3	2	2	1	2	1	1	1	39	2	1	5	40
3492	4	4	4	4	3	4	3	4	4	3	2	3	4	4	4	4	3	4	3	4	3	4	2	3	4	3	4	4	4	3	3	4	4	4	2	3	3	1	2	2	2	1	1	1	29	2	4	10	35
3493	4	4	4	4	4	4	4	4	4	4	3	4	4	4	3	3	4	4	4	4	4	3	3	3	4	4	4	4	4	4	4	4	4	4	3	4	2	1	2	2	1	1	1	1	37	2	4	18	35
3494	4	4	4	4	4	4	4	4	4	4	4	4	3	4	3	3	2	2	4	4	4	3	2	2	3	4	4	3	2	1	4	4	4	4	3	4	3	1	1	2	2	1	2	1	40	1	1	14	40
3495	4	3	3	3	4	4	3	3	3	3	3	4	4	4	3	3	3	3	3	4	4	2	2	3	4	4	4	3	3	3	3	4	4	3	3	3	1	1	2	1	1	1	1	1	49	2	1	25	30
3498	4	4	4	3	3	4	3	4	4	4	3	4	4	3	2	2	2	2	3	4	4	3	2	3	4	4	4	3	3	2	3	4	4	3	3	3	2	1	2	2	1	1	1	1	53	1	1	27	45
3501	4	4	4	4	4	4	4	4	4	4	4	4	4	4	3	3	3	3	4	4	4	4	3	3	4	3	3	3	2	2	4	4	3	4	2	3	3	1	2	2	2	1	1	1	29	2	1	5	40
3502	4	4	3	3	3	3	3	4	4	3	2	3	4	3	2	3	2	3	3	3	3	2	2	3	4	3	3	3	2	3	2	4	3	4	2	3	2	2	2	1	1	1	1	1	25	2	1	1	4
3504	4	4	4	4	3	4	4	4	4	3	3	4	4	4	4	3	3	3	3	4	4	2	3	4	4	3	3	3	2	2	3	3	3	4	4	3	1	1	2	1	1	1	1	1	54	2	1	15	18
3510	4	4	4	4	4	4	4	4	4	3	3	4	4	4	4	3	3	3	4	4	4	4	3	4	4	4	4	4	4	3	4	4	4	4	4	4	-1	1	1	1	1	1	1	1	40	2	1	16	40
3512	4	4	4	3	3	3	4	4	4	4	3	4	4	4	4	4	3	3	3	3	3	3	2	3	4	3	3	4	4	3	4	4	4	4	3	4	3	1	2	2	2	1	1	1	57	2	1	40	36
3517	4	4	4	4	4	4	4	4	4	4	4	4	4	4	4	4	4	4	3	4	4	3	3	4	4	3	3	3	3	3	3	4	4	3	3	4	2	1	1	2	2	1	1	1	63	1	1	35	50
3518	4	4	4	4	4	4	4	4	4	4	2	4	3	3	3	3	2	2	4	4	4	4	1	4	4	3	3	4	2	2	4	4	4	4	4	4	2	1	2	2	1	1	1	1	33	2	1	8	30
3519	4	4	3	3	4	4	4	4	4	4	3	4	4	3	3	3	2	2	4	4	4	4	2	2	4	3	3	3	2	2	3	3	4	3	3	3	2	1	2	2	1	1	1	1	31	2	6	1	35
3521	4	4	4	4	4	4	4	4	4	4	3	4	4	4	4	4	4	4	4	4	4	3	2	4	3	2	3	4	4	3	3	3	3	2	2	3	5	2	2	2	2	1	1	2	33	2	1	8	40
3522	4	4	4	4	4	4	4	4	4	4	3	4	3	4	4	3	2	3	4	4	4	4	3	4	3	2	3	3	2	3	3	3	3	2	2	3	5	2	2	2	2	1	2	1	38	2	1	7	40
3524	4	4	3	4	4	4	4	4	4	3	3	4	4	4	3	3	3	3	3	4	4	3	3	4	4	3	3	2	2	2	4	4	4	3	2	2	3	1	2	2	2	1	1	1	57	2	1	34	25
3528	4	4	4	4	4	4	4	4	4	4	4	4	4	3	3	3	4	4	3	4	4	4	4	4	3	3	3	3	3	3	4	4	4	4	4	4	3	1	2	2	2	1	1	1	59	2	1	25	40
3529	4	4	3	3	3	4	3	4	4	3	2	3	4	3	3	2	2	3	3	4	3	3	2	3	4	3	3	3	2	2	3	3	3	3	2	3	2	1	2	1	2	1	1	1	30	2	1	3	38
3532	4	4	3	3	3	3	3	4	3	4	2	3	3	4	4	3	3	3	4	4	4	4	3	3	3	4	4	3	3	3	3	4	4	3	3	3	3	1	2	2	2	1	1	1	41	2	1	17	20
3537	4	4	3	3	3	4	3	4	4	3	4	4	4	3	3	3	2	2	2	3	3	2	2	3	4	3	3	3	2	3	3	3	3	3	3	3	4	2	2	1	2	2	1	1	55	2	1	30	40
3538	4	4	4	3	4	4	4	4	4	4	3	4	3	3	3	3	3	3	3	4	4	4	2	3	4	3	4	3	3	3	3	3	3	3	2	3	4	2	2	2	1	2	1	1	40	2	1	14	39
3542	4	4	3	3	4	4	3	4	4	3	1	3	4	3	3	2	4	3	4	4	4	3	1	3	4	3	3	2	2	1	4	4	4	4	4	4	3	1	2	2	2	1	1	1	31	2	4	12	40
3544	4	4	4	4	4	4	4	4	4	4	3	4	3	3	3	3	3	3	3	3	3	3	2	3	4	4	4	3	3	3	3	3	3	3	3	3	1	1	1	2	1	1	1	1	60	1	1	35	40
3548	4	4	3	3	4	4	3	4	4	3	4	4	3	3	2	2	2	2	3	3	3	3	2	3	4	3	2	2	3	2	2	3	4	3	2	3	-1	1	1	1	1	1	1	1	48	2	1	20	30
3550	4	4	4	4	4	4	4	4	4	4	2	4	4	4	4	4	3	3	3	4	4	4	2	4	4	4	4	4	3	2	4	4	4	4	3	4	3	1	2	2	2	1	1	1	29	2	1	5	40
3551	4	4	4	4	4	4	4	4	4	4	3	4	4	4	4	4	4	4	4	4	4	3	2	4	4	4	4	4	4	4	4	4	4	4	3	4	2	1	1	2	2	1	1	1	33	2	1	8.5	40
3556	4	4	3	3	4	4	4	4	4	4	4	4	4	3	3	3	4	4	4	4	4	3	3	4	3	3	2	2	3	2	4	4	4	4	4	4	3	1	2	2	2	1	1	1	31	2	1	8	35
3557	4	4	4	4	4	4	4	4	4	4	3	3	4	4	4	3	3	3	4	4	4	3	2	3	4	3	3	3	3	3	4	4	4	3	3	3	2	1	2	2	1	1	1	1	58	2	1	32	38
3558	4	4	4	4	3	4	3	4	4	3	3	4	4	4	4	3	2	4	2	4	4	3	4	3	4	4	4	3	3	4	3	4	4	3	3	3	3	1	2	2	2	1	1	1	28	2	1	1	40
3559	4	4	4	4	3	3	4	4	4	3	3	3	4	3	2	2	1	2	4	4	4	3	4	3	4	3	3	3	1	2	3	2	2	3	4	4	2	2	2	1	1	1	1	1	24	2	6	1	40
3570	4	3	3	2	4	4	3	4	4	3	2	4	3	3	2	2	3	4	2	3	4	2	2	4	4	3	3	3	3	1	4	4	4	3	2	4	4	1	2	2	2	1	1	2	27	2	1	1.5	40
3571	4	4	4	4	4	4	4	4	4	4	4	4	4	4	3	3	2	2	4	4	4	3	2	3	3	3	2	3	2	2	3	3	4	3	2	3	5	2	2	2	2	1	1	2	41	2	1	2	26
3575	4	4	4	4	4	4	4	4	4	4	3	4	4	3	3	3	3	3	4	4	4	4	2	3	4	4	4	3	3	2	4	4	4	4	2	3	4	1	2	2	2	1	1	2	34	2	1	9	30
3576	4	4	4	4	4	4	4	4	4	4	4	4	3	3	3	3	3	3	4	4	4	4	3	4	4	3	3	3	3	3	3	3	3	3	2	3	4	1	2	2	2	1	1	2	50	2	1	20	40
3577	4	3	3	3	3	3	3	4	4	3	3	3	3	2	2	2	2	2	4	4	4	4	3	4	2	2	2	3	2	2	3	3	3	3	3	3	4	2	2	2	2	1	1	1	30	2	4	11	36
3578	4	4	3	2	3	3	4	4	4	3	2	3	4	3	2	2	2	2	4	4	4	2	1	2	3	4	3	2	2	1	4	4	3	2	1	3	3	2	2	1	1	2	1	1	32	2	1	10	38
3586	4	4	4	4	4	4	4	4	4	4	4	4	4	4	4	4	4	4	4	4	4	4	4	4	3	3	3	3	3	3	3	3	3	3	3	3	1	1	2	1	1	1	1	1	50	2	1	23	40
3597	4	4	4	4	4	4	4	4	4	4	3	4	4	4	3	3	3	3	4	4	4	4	2	4	4	4	4	4	3	3	4	4	4	4	3	3	1	1	2	1	1	1	1	1	35	2	4	11	30
3598	4	4	4	4	4	4	3	4	4	3	2	4	3	4	4	3	3	3	3	4	4	4	2	4	4	3	2	2	1	1	3	4	4	3	3	4	3	1	2	2	2	1	1	1	33	2	1	8	39
3599	4	4	4	4	4	4	4	4	4	4	3	3	3	4	3	4	3	3	3	4	4	3	2	3	3	3	3	3	2	2	3	3	4	3	2	3	3	2	2	2	1	1	1	1	50	2	1	29	50
3600	4	4	4	4	4	4	3	4	4	3	2	3	4	4	3	3	3	3	3	4	4	3	2	3	4	3	3	3	2	2	3	4	4	3	2	3	3	1	2	2	2	1	1	1	49	1	1	20	50
3602	4	4	4	4	4	4	4	4	4	4	4	4	3	4	4	4	4	4	3	3	3	3	3	3	3	3	3	3	2	2	3	3	3	3	3	2	3	1	2	2	2	1	1	1	53	1	1	26	60
3603	4	3	3	3	4	4	3	4	4	3	2	3	4	3	2	2	2	3	3	4	4	3	2	3	4	2	2	2	2	2	4	4	4	3	2	3	3	1	2	2	2	1	1	1	28	2	1	1.5	40
3605	4	4	4	3	3	4	4	4	4	4	3	4	4	3	3	3	3	3	4	4	4	4	2	4	4	3	3	3	2	2	3	4	3	4	2	4	3	1	2	2	2	1	1	1	55	2	1	25	40
3607	4	4	4	4	4	4	4	4	4	3	3	3	4	4	4	2	3	3	4	3	3	3	2	4	4	3	3	2	3	3	2	3	3	3	2	3	3	1	2	1	1	2	2	1	26	1	6	1	40
3608	4	4	4	4	4	4	4	4	3	3	3	4	3	4	3	3	3	3	4	4	4	4	3	4	3	4	4	3	2	3	3	4	4	4	3	4	2	1	1	2	2	1	1	1	40	2	1	15	41
3610	4	4	4	4	4	4	4	4	4	4	3	4	4	4	3	3	3	3	4	4	4	4	2	4	4	3	3	2	3	2	3	3	4	3	2	3	3	1	2	2	2	1	1	1	23	2	4	5	39
3611	4	4	3	4	4	4	4	3	3	3	2	4	4	4	3	3	3	3	4	4	3	3	1	3	4	3	3	4	2	2	3	4	4	3	2	3	2	1	2	2	1	1	1	1	34	2	1	8	38
3612	4	4	4	4	4	4	4	4	4	4	4	4	3	2	2	2	3	2	4	4	4	4	4	4	4	3	3	3	3	3	3	4	4	4	4	4	7	2	2	2	2	2	2	2	58	2	1	36	50
3613	4	4	3	3	4	4	4	4	4	4	3	3	4	4	3	3	3	4	4	4	4	3	3	3	4	3	3	4	3	2	4	4	4	4	3	3	3	1	2	2	2	1	1	1	49	1	1	19	45
3615	4	4	4	4	4	4	4	4	4	4	4	3	2	3	3	3	3	3	2	3	3	3	3	3	3	3	3	3	3	3	3	3	2	3	3	3	7	2	2	2	2	2	2	2	57	2	4	35	34
3616	3	4	3	4	3	4	4	4	3	3	2	4	3	4	4	3	2	2	4	4	3	4	2	3	4	4	4	4	4	4	4	3	4	4	3	4	2	1	2	2	1	1	1	1	34	1	1	10	40
3619	4	4	4	4	4	4	4	4	4	4	4	4	4	4	4	4	3	3	4	4	4	3	3	3	4	3	3	3	3	3	3	3	3	3	3	3	3	1	2	2	2	1	1	1	45	2	1	22	30
3620	4	4	4	3	3	3	3	3	3	3	3	4	4	3	3	3	2	3	3	3	2	3	2	3	3	3	3	2	2	2	3	3	3	3	2	3	3	2	2	1	2	1	1	1	57	2	1	30	40
3621	4	4	3	3	4	4	4	4	4	4	3	4	4	3	3	2	3	4	4	4	3	3	2	3	4	3	3	3	3	3	4	4	4	3	2	3	2	1	2	2	1	1	1	1	30	2	1	4	35
3626	4	4	4	3	4	4	4	4	4	4	4	4	4	4	3	4	4	4	4	4	4	4	4	4	3	3	3	3	2	2	3	4	4	4	3	4	2	1	2	2	1	1	1	1	49	2	1	24	20
3627	4	4	4	4	4	4	4	4	4	4	2	4	4	4	3	3	3	4	3	4	4	3	2	3	4	4	3	3	3	3	3	4	4	3	3	3	3	1	2	2	2	1	1	1	29	2	1	3	40
3628	4	4	4	4	4	4	4	4	4	4	4	4	4	4	4	4	4	4	4	4	4	4	4	4	4	4	4	4	4	4	4	4	4	4	4	4	-1	1	1	1	1	1	1	1	40	2	1	13	1
3631	3	4	3	3	3	3	4	4	4	4	3	4	3	4	3	3	3	2	4	4	4	3	2	3	4	3	3	3	2	2	4	4	4	4	3	4	3	1	2	2	2	1	1	1	28	2	1	6	45
3632	4	4	4	4	4	4	4	4	4	4	3	4	4	4	4	4	4	4	3	4	4	4	3	3	4	3	4	4	4	4	3	4	4	4	4	4	-1	1	1	1	1	1	1	1	57	2	1	33	45
3633	4	4	3	3	3	3	4	4	4	4	4	4	3	4	3	3	3	3	3	3	3	3	3	3	4	3	3	3	3	3	3	3	3	3	3	3	3	2	2	1	2	1	1	1	65	1	1	10	60
3634	4	4	4	3	4	4	4	4	4	4	3	4	3	3	3	3	4	4	4	4	4	4	3	4	3	3	2	3	2	2	3	3	3	3	3	3	2	1	2	2	1	1	1	1	36	1	1	10	30
3635	4	4	3	3	4	4	4	4	4	4	3	3	3	4	2	3	3	3	3	4	4	3	2	3	3	3	3	3	2	2	3	3	3	3	2	3	3	1	2	2	2	1	1	1	42	1	1	10	39
3638	4	4	4	4	4	4	3	4	4	4	3	4	4	4	4	3	3	3	4	4	4	4	3	4	4	4	4	4	3	4	4	4	4	4	3	4	3	1	2	2	1	1	1	2	53	2	4	21	20
3644	4	4	3	3	3	3	3	4	4	3	3	4	2	2	2	2	2	2	3	4	4	3	3	4	4	3	3	2	2	2	3	4	4	4	4	4	4	2	2	2	2	1	1	1	55	2	1	30	35
3646	4	4	4	4	3	4	4	4	4	4	3	4	4	3	3	3	3	3	4	3	4	4	2	3	4	3	3	3	2	2	4	4	4	4	3	3	3	2	2	2	1	1	1	1	59	2	1	30	50
3647	4	4	4	4	4	4	3	4	4	4	3	4	3	4	4	4	3	3	3	4	4	4	3	3	4	4	4	4	3	3	4	4	4	4	3	4	2	1	2	2	1	1	1	1	39	2	1	14	32
3649	4	3	2	3	3	4	4	4	3	3	3	3	3	3	3	2	2	2	3	3	3	3	2	2	3	2	3	2	2	2	4	3	4	3	4	3	3	1	2	2	2	1	1	1	48	1	1	19	60
3650	4	4	4	3	3	3	4	4	4	3	3	3	4	3	3	3	2	2	4	4	4	3	3	4	3	3	2	1	1	1	3	3	3	3	3	3	2	1	2	1	2	1	1	1	28	2	1	3	36
3651	4	4	3	3	4	4	4	4	4	4	3	4	4	4	3	3	2	3	2	4	4	3	2	3	3	3	2	2	3	3	3	3	3	2	2	3	3	1	2	2	2	1	1	1	57	2	1	31	30
3657	4	4	4	4	4	4	4	4	4	4	3	4	4	4	4	3	4	4	4	4	4	3	3	4	4	4	4	3	3	2	4	4	4	3	2	4	4	2	2	2	2	1	1	1	29	2	1	2	40
3658	4	4	4	4	4	4	3	4	4	3	2	3	3	4	3	3	3	3	4	4	4	3	2	3	3	3	3	3	2	2	3	4	4	3	2	3	3	1	2	2	2	1	1	1	29	2	1	4	40
3661	4	4	4	4	4	4	3	4	4	4	2	3	4	3	3	4	3	3	3	4	4	4	2	3	4	3	3	3	2	1	2	4	4	4	2	2	3	1	2	2	2	1	1	1	36	2	1	16	35
3663	4	4	3	3	4	4	3	4	4	4	3	4	4	4	3	2	2	2	4	4	4	3	3	3	4	4	3	3	2	3	4	4	4	3	3	3	3	2	2	2	1	1	1	1	32	2	1	7	40
3672	4	4	4	4	4	4	4	4	4	4	3	4	4	4	4	3	3	3	4	4	4	4	3	4	4	3	3	3	2	2	3	3	3	3	2	3	4	1	2	2	2	1	1	2	46	2	1	21	40
3673	4	4	4	4	4	4	3	4	4	4	3	4	4	4	4	3	3	3	3	4	4	3	2	3	4	3	3	2	2	2	3	4	3	3	2	3	3	2	2	1	1	1	1	2	50	2	1	30	20
3675	4	4	4	4	4	4	4	4	4	4	3	4	4	3	3	3	3	2	4	4	4	4	2	3	3	3	3	3	2	1	4	4	4	4	2	4	3	1	2	2	1	1	1	2	31	2	1	6	35
3677	4	4	4	3	4	4	4	4	4	4	3	3	3	4	3	3	3	4	4	4	4	4	2	3	4	3	2	3	4	2	4	3	4	3	2	4	3	1	2	2	1	2	1	1	57	2	4	34	31
3680	4	4	4	4	4	4	4	4	4	4	4	4	4	3	3	3	2	2	3	4	4	3	2	2	3	3	3	3	2	2	3	3	3	3	2	3	2	2	2	2	1	1	1	1	48	2	4	32	30
3681	3	3	3	3	4	4	3	4	4	3	3	4	4	4	2	3	3	2	2	3	2	1	1	2	4	4	4	3	3	2	3	3	3	2	2	3	5	2	2	2	2	1	1	2	56	2	1	18	39
3686	4	4	3	3	4	4	4	4	3	3	3	4	4	4	3	3	4	4	2	4	3	3	2	3	4	3	2	3	3	3	2	3	3	3	2	3	3	1	2	2	2	1	1	1	29	2	4	1	40
3688	4	4	4	4	4	4	4	4	4	4	3	4	4	4	4	4	3	3	4	4	4	4	3	4	4	4	4	4	3	3	4	4	4	4	3	4	2	1	2	2	1	1	1	1	58	2	1	34	20
3693	4	4	3	3	4	4	3	4	3	3	2	4	4	4	3	3	4	4	4	4	2	3	2	2	4	4	3	3	3	3	3	4	4	3	2	2	2	1	2	2	1	1	1	1	25	2	4	3	40
3694	4	4	4	3	4	4	3	4	4	4	3	3	4	3	4	4	4	3	4	4	4	4	3	4	4	3	3	3	3	3	3	3	3	3	2	2	3	2	2	1	1	1	1	2	44	2	4	24	30
3698	4	4	4	4	4	4	3	4	3	4	4	3	3	3	3	3	2	2	2	3	3	2	2	3	4	4	4	4	4	4	3	4	4	3	3	4	1	1	2	1	1	1	1	1	58	2	1	30	25
3708	4	4	4	4	3	4	4	4	3	3	3	3	2	3	2	2	2	2	2	4	2	2	3	2	3	3	3	3	3	3	3	3	3	3	2	3	3	1	2	2	1	2	1	1	48	2	4	28	38
3709	4	3	3	3	4	4	4	4	4	4	3	4	4	4	3	3	4	4	3	3	4	3	2	4	4	4	3	3	3	3	4	3	4	3	3	4	1	1	2	1	1	1	1	1	34	2	4	11	28
3713	4	4	4	4	4	4	4	3	2	2	3	3	4	3	2	3	2	3	3	4	4	4	3	4	3	2	2	2	1	1	2	3	3	3	2	2	5	2	2	2	2	2	1	1	27	2	4	4.5	40
3714	4	4	4	4	4	4	4	4	4	4	4	4	3	3	3	2	2	2	3	3	3	3	3	3	3	3	3	3	2	2	2	3	3	3	2	3	3	1	2	2	1	1	1	2	51	2	4	10	20
3715	4	4	4	4	4	4	3	4	4	4	3	4	4	4	4	4	3	3	3	4	4	4	3	3	4	3	4	3	3	3	4	4	4	4	4	4	-1	1	1	1	1	1	1	1	46	2	4	26	26
3719	4	4	4	4	3	3	3	4	4	4	3	3	3	4	3	3	2	2	4	4	4	4	3	3	4	4	4	4	3	3	4	4	4	4	3	4	2	1	1	1	2	1	1	2	46	2	4	26	20
3720	4	3	3	3	4	3	4	3	3	3	4	4	4	4	3	3	3	2	4	4	4	3	3	3	4	3	3	3	2	2	3	3	3	2	3	3	3	2	2	1	2	1	1	1	52	2	4	31	35
3721	3	4	4	3	4	4	4	4	4	4	4	4	4	4	3	3	2	2	4	4	4	4	2	4	4	3	3	3	3	3	4	4	4	4	4	4	2	2	1	2	1	1	1	1	43	2	4	22	25
3725	4	4	4	4	4	4	4	4	4	4	3	4	3	4	4	4	4	4	3	3	4	3	3	3	3	3	3	3	2	2	3	3	4	3	3	3	3	1	2	2	2	1	1	1	45	2	4	22	38
3726	4	4	4	3	4	4	3	4	4	4	2	4	4	4	4	3	4	4	3	4	4	4	2	2	4	4	4	4	4	4	4	4	4	4	4	4	5	2	2	2	2	2	1	1	44	2	4	20	23
3728	4	4	4	3	3	3	3	4	4	3	3	3	3	3	2	2	2	2	3	4	3	2	2	3	3	3	2	2	2	3	3	4	4	3	2	3	4	1	2	2	2	1	1	2	35	2	4	15	35
3731	4	4	4	3	4	4	4	4	4	4	2	4	4	4	3	3	4	3	4	4	4	4	3	4	3	3	3	3	3	3	3	4	4	3	3	4	4	2	2	1	2	1	1	2	39	2	1	12	33
3732	4	4	4	4	4	4	4	4	4	4	4	4	4	3	3	4	3	4	3	4	4	3	3	4	3	3	3	3	3	3	3	3	4	3	3	4	4	2	2	2	2	1	1	1	58	2	4	42	28
3733	4	4	3	3	4	4	4	4	4	4	4	4	3	3	3	3	2	3	3	3	3	3	3	4	3	3	3	3	3	3	3	3	3	3	3	3	3	1	2	2	2	1	1	1	65	2	4	45	10
3734	4	4	4	4	4	4	4	4	4	4	4	4	4	4	3	4	3	3	3	3	4	4	3	4	3	4	3	4	3	4	3	4	4	3	4	4	4	2	2	2	1	2	1	1	54	2	4	24	20
3735	4	3	4	3	4	3	3	4	4	4	3	3	3	4	3	3	3	3	3	4	4	4	2	3	4	3	2	2	3	2	3	3	3	3	2	3	3	1	2	2	2	1	1	1	48	2	4	30	37
3736	4	4	3	3	3	4	3	4	4	3	2	4	3	4	3	2	3	3	4	4	4	3	2	3	3	3	2	2	3	2	3	3	3	3	2	2	3	1	2	2	2	1	1	1	26	2	4	7	40
3739	4	4	4	4	4	4	4	4	4	4	4	4	2	3	3	3	3	2	4	4	4	4	3	3	3	3	3	3	3	3	3	3	3	3	3	3	3	1	2	2	2	1	1	1	32	2	4	13	40
3740	4	4	3	2	4	4	4	4	4	4	3	4	4	4	4	3	4	3	4	4	4	4	3	4	3	4	4	4	4	3	4	4	4	4	3	4	3	1	2	2	2	1	1	1	27	2	1	2	40
3741	4	4	4	4	3	3	4	3	3	3	3	3	4	3	3	3	3	2	3	3	2	2	2	3	4	3	4	4	3	3	3	3	3	3	3	3	2	2	1	1	1	1	1	2	57	2	4	38	20
3742	4	4	4	4	4	4	4	4	4	4	4	4	3	4	3	3	3	3	3	3	4	4	3	4	4	3	3	3	2	2	3	3	3	3	2	3	3	1	2	2	2	1	1	1	50	2	4	30	40
3743	4	4	4	4	3	3	4	4	4	3	2	4	4	4	3	3	2	2	4	4	4	3	1	3	4	3	3	3	2	2	4	3	4	3	2	3	3	2	2	2	1	1	1	1	45	2	4	14	10
3745	4	4	3	3	3	3	4	4	4	4	3	3	4	4	3	3	3	2	4	4	4	4	2	2	3	4	3	3	2	2	3	3	3	3	2	3	3	1	2	1	2	1	1	2	37	2	1	10	18
3746	4	4	4	4	4	4	4	4	4	3	3	4	4	4	4	4	3	3	4	4	3	3	3	4	4	4	4	4	3	2	4	4	4	4	3	4	3	2	2	1	1	2	1	1	44	2	4	22	40
3753	4	4	4	3	4	4	4	4	4	4	3	4	4	3	3	3	3	3	4	4	4	4	4	4	4	3	2	3	3	2	3	3	3	3	3	3	4	2	2	2	2	1	1	1	25	2	6	1	40
3755	4	4	4	4	4	4	4	4	4	4	4	4	3	3	3	3	3	2	3	3	3	3	3	4	3	3	4	4	3	3	3	3	3	3	3	3	3	1	2	2	1	1	1	2	64	2	4	40	12
3760	4	4	4	4	4	4	4	4	4	4	4	4	3	3	3	3	2	2	3	4	4	4	3	4	3	4	4	3	3	3	3	4	4	4	3	4	3	1	2	2	2	1	1	1	37	2	1	11	35
3773	4	4	4	4	4	4	4	4	4	4	4	4	3	4	4	3	4	3	4	4	4	4	4	4	3	4	4	4	3	4	4	4	4	4	4	4	6	2	2	2	2	1	2	2	50	2	4	37	24
3779	4	4	3	3	3	4	4	4	4	3	3	4	3	4	3	3	2	3	4	4	4	3	2	4	4	3	3	3	2	3	3	3	3	2	2	3	3	1	2	2	2	1	1	1	58	1	1	30	35
3783	4	4	3	3	3	3	4	4	4	3	2	4	4	4	3	4	3	3	4	4	4	3	2	4	4	4	4	4	3	3	4	4	4	4	3	4	3	2	2	1	2	1	1	1	29	2	1	1	40
3790	4	4	4	4	4	4	4	4	4	4	4	4	3	1	1	1	3	3	4	4	4	4	4	4	4	3	4	4	3	3	3	3	3	3	3	3	3	1	2	2	2	1	1	1	59	2	1	32	30
3791	4	4	3	2	3	4	4	4	4	4	3	3	3	4	4	3	3	4	3	3	4	2	2	3	4	3	3	3	2	2	3	4	4	3	2	3	3	2	2	1	2	1	1	1	27	2	1	2	40
3825	4	4	3	3	3	3	3	4	4	3	3	4	4	4	3	3	4	3	2	4	4	3	3	4	3	3	3	3	2	2	3	3	3	3	2	3	4	2	2	2	2	2	1	1	27	2	6	1	40
3834	4	4	4	4	4	4	4	4	4	4	3	4	4	4	3	3	3	3	4	4	4	3	2	3	4	4	3	3	3	3	4	4	4	4	3	4	4	1	2	2	2	1	1	2	34	2	1	6.5	25
3854	4	4	4	4	4	4	4	4	4	4	4	4	4	3	3	3	3	3	4	4	4	4	2	4	3	3	3	3	3	3	3	3	4	3	3	3	3	1	2	2	2	1	1	1	32	2	1	8	35
3860	4	4	4	4	4	3	4	4	4	4	2	4	4	4	4	3	3	3	4	4	4	4	2	4	4	4	4	3	4	3	4	4	4	4	2	3	4	1	2	2	2	1	1	2	25	2	1	1	39
3872	4	4	4	4	3	3	3	4	3	3	4	4	2	4	3	2	2	1	3	4	3	3	2	2	3	4	3	3	2	2	3	4	3	3	2	2	4	2	2	2	2	1	1	1	27	1	6	1	40
3895	4	4	2	2	3	4	3	4	4	3	2	4	4	4	3	2	2	3	4	3	3	2	2	3	4	4	3	3	2	2	3	4	4	3	2	3	3	1	2	1	2	1	1	2	26	2	6	0.5	40
3908	4	4	4	4	4	4	4	4	4	4	4	4	4	4	3	3	3	3	4	4	4	4	3	4	4	3	2	2	2	2	4	4	4	4	3	4	3	2	2	2	1	1	1	1	46	2	4	24	27
3923	4	4	3	2	3	4	4	4	4	3	3	3	3	4	3	2	4	4	3	4	4	3	3	3	3	4	3	4	4	3	3	4	4	3	3	3	3	2	2	2	1	1	1	1	31	2	1	5	40
3924	4	4	4	3	4	4	4	4	4	4	3	4	4	4	4	3	4	4	4	4	4	4	3	4	4	3	3	4	3	2	4	4	4	4	3	3	2	1	2	2	1	1	1	1	29	2	1	7	40
3928	4	4	4	4	4	4	4	4	4	4	3	4	4	4	4	4	3	4	4	4	4	4	3	4	4	4	4	4	3	4	4	4	4	4	2	4	2	1	1	2	2	1	1	1	43	2	4	22	35
3929	4	4	4	4	4	4	4	4	4	4	3	4	4	4	3	2	3	3	4	4	4	4	4	4	4	4	3	3	3	3	3	4	4	3	2	3	2	1	2	1	2	1	1	1	29	2	4	10	40
3930	4	4	3	3	4	4	4	4	4	3	3	3	4	3	3	3	4	3	3	4	4	4	3	3	4	3	2	2	3	2	3	4	4	3	2	2	3	1	2	2	2	1	1	1	54	2	1	30	28
3932	4	4	3	3	4	4	3	4	4	4	2	3	4	3	2	2	3	2	2	4	4	3	3	3	4	3	2	3	3	3	3	3	4	4	3	3	1	2	1	1	1	1	1	1	45	2	1	22	15
3935	4	4	3	2	3	3	4	3	3	3	3	4	3	3	2	2	3	3	4	3	4	2	2	2	4	4	2	2	2	2	4	3	3	3	3	2	2	1	2	1	1	1	1	2	51	2	1	25	40
3939	4	4	4	3	3	4	4	4	4	3	3	3	4	4	3	4	3	3	4	4	4	3	3	3	4	4	4	4	4	4	3	4	4	3	3	3	-1	1	1	1	1	1	1	1	60	2	4	40	40
3941	4	3	3	3	3	3	3	4	4	4	3	3	3	1	2	2	3	3	4	4	4	4	3	3	3	3	2	2	2	2	3	3	3	2	2	2	5	2	2	2	2	1	1	2	53	2	4	34	22
3955	4	4	4	4	4	4	4	4	4	4	3	4	4	4	4	4	4	4	4	4	4	4	2	4	4	3	4	3	3	4	4	4	4	4	3	4	2	1	2	2	1	1	1	1	60	2	1	30	40
3961	4	4	4	4	4	4	4	4	3	3	3	3	3	3	3	3	2	3	4	4	2	4	2	4	3	3	3	2	3	2	4	4	4	4	3	4	3	2	2	2	1	1	1	1	27	2	1	5	40
3965	4	3	3	3	2	2	3	4	4	4	2	3	3	4	2	2	1	1	4	4	3	3	2	2	4	3	3	3	2	2	3	4	3	3	2	3	3	2	2	1	2	1	1	1	24	2	4	1.5	35
3967	4	4	4	3	3	3	4	4	4	4	4	4	4	4	3	3	2	2	3	4	4	4	3	3	4	3	3	3	2	2	3	3	4	3	3	3	5	2	2	2	2	1	1	2	26	2	4	1	36
3968	4	4	4	4	4	4	4	4	4	4	4	4	4	3	3	3	2	2	3	4	4	3	3	3	4	3	3	3	2	2	4	4	4	4	3	3	3	2	2	2	1	1	1	1	43	1	1	19	40
3970	4	4	4	4	4	4	4	4	3	3	2	2	4	3	3	4	3	3	4	4	4	4	3	4	4	3	3	3	3	2	4	4	3	4	3	4	4	1	2	1	2	1	2	2	40	2	1	17	40
3971	4	4	4	4	4	4	4	4	4	4	4	4	4	4	4	4	4	4	4	4	4	4	3	4	4	4	4	4	4	3	4	4	4	4	3	4	-1	1	1	1	1	1	1	1	52	2	1	23	45
3976	3	4	4	4	4	4	4	4	4	4	2	3	3	3	3	3	2	2	4	4	4	4	2	2	3	2	3	3	3	2	3	3	3	3	1	2	4	1	2	2	2	1	1	2	30	2	1	1.5	30
3981	4	4	4	3	4	4	4	4	4	4	3	3	4	4	4	3	4	4	4	4	4	4	2	3	4	4	3	3	4	4	3	3	3	3	3	3	2	1	2	2	1	1	1	1	21	2	4	3	38
3987	4	4	4	3	3	2	4	4	4	3	2	2	3	4	3	2	2	1	4	4	4	3	2	3	4	4	3	2	1	1	3	4	4	3	2	2	5	2	2	2	2	1	1	2	23	2	6	0.25	40
3991	4	4	4	4	4	4	4	4	4	4	3	4	4	4	3	2	3	3	4	4	4	4	3	4	4	3	4	3	4	3	4	4	4	4	3	4	3	2	1	1	2	2	1	1	45	2	1	20	40
3998	4	4	4	4	3	4	4	4	4	4	4	4	3	3	3	3	2	3	3	3	2	3	2	2	4	3	3	4	4	4	3	3	3	3	3	4	4	2	2	2	1	1	2	1	60	2	1	25	25
3999	4	4	4	4	4	4	3	4	4	4	2	4	4	4	3	2	2	2	3	4	4	4	1	2	4	3	3	3	2	2	4	3	4	4	3	4	4	1	2	2	2	1	2	1	25	2	6	0.5	40
4000	4	4	4	4	4	4	4	4	4	4	3	4	4	4	4	4	3	3	4	4	4	4	3	4	4	4	4	4	4	4	4	4	4	4	4	4	3	2	2	1	2	1	1	1	53	2	1	30	33
4001	4	4	3	3	4	4	4	4	4	4	2	4	4	3	3	3	4	4	4	4	4	3	2	4	4	4	3	3	3	3	3	4	4	3	2	3	2	1	2	1	2	1	1	1	25	2	6	1	40
4004	4	4	4	3	3	4	4	4	4	4	2	3	4	4	2	4	2	3	4	4	4	4	2	2	4	4	4	4	2	3	4	4	4	4	3	3	3	1	2	1	2	1	2	1	26	2	1	1.5	40
4008	4	4	4	4	4	4	4	4	4	4	2	2	4	4	4	3	3	2	4	4	4	4	2	2	4	4	4	4	4	3	4	4	4	4	4	4	2	2	2	1	1	1	1	1	48	2	4	24	18
4015	4	4	4	4	4	4	4	4	4	4	3	4	3	3	3	3	3	3	3	4	4	4	3	4	3	3	3	3	3	3	2	3	3	3	2	3	2	1	2	2	1	1	1	1	42	2	1	9	30
4016	4	4	4	4	4	4	4	4	4	4	3	4	4	3	3	3	3	3	4	4	4	4	3	3	3	3	3	3	3	3	3	3	3	3	3	3	3	1	2	2	2	1	1	1	34	2	1	9	40
4019	4	4	4	4	4	4	4	4	4	4	3	4	3	4	4	3	3	4	3	4	4	4	3	4	3	2	2	2	2	2	3	3	3	3	3	3	5	1	2	2	2	1	2	2	49	2	1	26	48
4021	4	4	3	3	3	3	4	4	3	3	2	3	4	4	3	3	3	3	4	4	2	3	2	2	4	4	3	3	2	2	4	4	4	3	3	3	3	1	2	2	2	1	1	1	40	1	1	10	48
4024	4	4	3	3	4	4	4	4	4	4	2	4	4	4	3	3	4	4	4	4	4	4	2	3	4	4	4	4	4	4	3	4	4	4	3	3	3	2	2	1	2	1	1	1	26	1	1	2	5
4027	4	4	4	3	3	3	4	4	4	4	3	4	3	4	4	4	3	3	4	4	4	4	3	4	3	3	3	2	2	2	3	4	4	4	3	3	2	1	2	2	1	1	1	1	34	2	1	8	35
4030	4	3	3	4	4	4	3	4	4	4	3	4	4	4	3	3	3	3	4	4	4	4	2	3	4	3	3	3	3	3	3	3	3	3	3	3	2	1	1	2	2	1	1	1	25	2	4	5	36
4031	4	4	4	3	4	4	3	3	4	3	2	4	3	4	3	2	2	2	4	4	4	4	2	3	3	3	3	3	1	2	3	3	3	3	2	3	3	1	2	2	2	1	1	1	52	2	4	12	20
4033	4	4	4	4	4	4	4	4	4	4	4	4	4	4	4	4	4	4	4	4	4	4	3	4	4	4	3	4	3	3	3	3	4	3	4	4	3	2	2	2	1	1	1	1	42	1	1	16	38
4037	4	4	4	4	4	4	4	4	4	3	3	4	4	4	3	3	3	3	3	3	3	3	2	3	3	2	2	3	3	2	3	3	3	3	3	4	3	2	2	1	2	1	1	1	54	2	4	12	35
4039	4	3	3	3	3	3	3	4	4	4	3	3	3	2	2	2	1	1	3	3	2	3	2	3	3	2	2	2	2	2	3	4	4	3	2	3	4	2	2	2	2	1	1	1	48	2	4	27	30
4040	3	3	2	3	3	4	4	4	3	3	3	4	3	2	2	2	3	3	3	3	2	3	2	2	4	3	3	3	3	3	3	3	3	3	2	2	4	2	2	2	1	1	1	2	32	2	1	2	33
4043	4	4	4	4	3	4	4	4	4	4	3	4	4	4	3	3	2	3	3	4	4	4	2	3	3	3	3	3	2	1	3	3	4	3	2	3	2	1	2	2	1	1	1	1	40	2	1	16	40
4045	4	4	4	4	4	3	4	4	4	3	3	4	4	4	4	3	3	3	3	3	3	3	2	3	4	4	4	4	2	2	3	3	3	2	2	3	3	1	2	2	1	1	1	2	32	2	4	14	30
4048	4	4	4	4	4	4	4	4	4	4	3	4	4	4	4	3	4	4	4	4	4	4	3	4	4	3	4	3	3	4	4	4	4	3	3	3	2	1	2	2	1	1	1	1	25	2	4	3	40
4049	4	4	3	3	4	4	4	4	4	4	3	4	4	3	3	3	2	3	3	4	4	3	3	3	3	3	3	3	3	2	3	4	4	4	2	4	2	1	2	2	1	1	1	1	48	2	1	25	40
4053	4	4	3	4	3	4	4	4	4	4	4	4	3	3	3	2	2	3	4	4	4	4	3	3	3	3	3	2	3	4	4	4	4	4	3	4	-1	1	1	1	1	1	1	1	23	2	6	1	40
4055	4	4	4	4	4	4	4	4	4	4	4	4	4	3	3	3	3	3	4	4	4	4	4	4	4	4	4	4	4	4	4	4	4	4	4	4	2	1	2	1	2	1	1	1	48	2	1	20	20
4059	4	4	4	4	4	4	3	4	4	4	3	4	3	4	4	3	3	3	4	4	4	4	3	4	3	3	2	2	2	2	3	4	4	3	3	4	3	2	2	2	1	1	1	1	50	2	1	26	15
4060	4	4	4	4	4	4	4	4	4	4	4	4	4	4	4	4	4	4	4	4	4	4	3	3	3	3	2	2	2	1	3	4	4	4	3	3	-1	1	1	1	1	1	1	1	60	1	1	22	54
4063	4	4	4	4	3	3	4	4	4	4	2	4	4	4	4	4	3	3	3	3	3	3	3	3	4	3	3	3	2	3	4	4	4	4	4	4	3	2	2	2	1	1	1	1	65	2	1	43	35
4064	4	4	4	4	4	4	3	4	4	4	3	3	4	4	4	4	4	3	4	4	4	4	3	4	4	4	3	3	3	2	4	4	4	4	3	3	2	2	1	1	1	2	1	1	30	1	1	5	45
4066	4	4	4	4	3	4	4	3	3	2	2	4	4	3	3	3	2	2	4	4	4	3	2	4	4	3	4	3	2	2	4	4	4	4	3	4	3	1	2	2	2	1	1	1	33	2	4	11	35
4067	4	4	4	3	4	4	3	4	4	4	3	4	4	4	4	4	4	4	3	4	4	4	3	4	4	4	4	4	4	4	4	4	4	4	4	4	1	1	1	2	1	1	1	1	37	2	1	10	15
4073	4	4	4	4	4	4	4	4	4	4	3	4	4	4	4	4	4	4	4	4	4	4	4	4	3	4	4	3	3	4	4	4	4	4	4	4	3	1	2	2	2	1	1	1	29	2	1	7	40
4075	3	4	4	3	2	3	4	4	4	3	2	3	3	4	3	2	1	2	4	4	4	2	2	3	4	3	2	3	1	2	4	3	4	2	2	3	2	1	1	2	2	1	1	1	47	2	1	21	45
4078	4	4	4	4	4	4	4	4	4	4	3	4	4	4	3	3	3	4	4	4	4	3	2	3	4	4	3	3	2	2	3	4	4	4	3	4	4	2	2	2	2	1	1	1	29	2	4	11	40
4083	4	4	3	3	4	3	4	4	4	3	2	4	3	3	2	2	2	2	4	4	4	3	2	3	3	3	3	3	2	2	3	3	3	3	2	2	2	1	2	2	1	1	1	1	51	2	1	3	15
4096	4	4	4	4	3	3	4	4	4	4	3	4	4	4	4	3	2	2	4	4	4	4	3	4	4	3	3	2	2	2	3	4	4	3	3	3	3	1	2	1	2	1	1	2	57	1	1	32	55
[truncated: 1 more columns]

## Sheet: Observation Overview
Consultation ID	Monitor ID	Observation number	Pharmacy ID	Staff ID
100201	1	2	1	1
100301	1	3	1	2
100401	1	4	1	3
100501	1	5	1	3
100601	1	6	1	3
100901	1	9	1	3
101001	1	10	1	4
101301	1	13	1	1
101701	1	17	1	6
101801	1	18	1	6
102201	1	22	1	4
102301	1	23	1	6
103101	1	31	1	3
103301	1	33	1	3
103401	1	34	1	3
103501	1	35	1	6
103601	1	36	1	6
104401	1	44	1	3
104601	1	46	1	3
104801	1	48	1	4
105001	1	50	1	1
105401	1	54	1	5
105801	1	58	1	1
105901	1	59	1	1
106001	1	60	1	3
106101	1	61	1	3
200101	2	1	1	5
200301	2	3	1	2
200601	2	6	1	2
200901	2	9	1	2
202001	2	20	1	2
202101	2	21	1	4
202401	2	24	1	1
202501	2	25	1	4
202701	2	27	1	3
202901	2	29	1	4
203101	2	31	1	6
203201	2	32	1	6
203301	2	33	1	5
203401	2	34	1	3
203501	2	35	1	4
203601	2	36	1	3
203701	2	37	1	5
203802	2	38	2	10
203902	2	39	2	10
204002	2	40	2	8
204102	2	41	2	7
204202	2	42	2	9
204302	2	43	2	9
204502	2	45	2	10
300402	3	4	2	9
300602	3	6	2	8
300702	3	7	2	10
301002	3	10	2	10
100303	1	3	3	11
100603	1	6	3	11
100703	1	7	3	11
101103	1	11	3	11
101703	1	17	3	11
101903	1	19	3	11
102003	1	20	3	11
102103	1	21	3	14
102503	1	25	3	12
102703	1	27	3	12
103303	1	33	3	11
103603	1	36	3	13
104103	1	41	3	11
104403	1	44	3	11
104803	1	48	3	13
104903	1	49	3	11
105203	1	52	3	13
106003	1	60	3	11
106103	1	61	3	11
106403	1	64	3	14
106503	1	65	3	13
106603	1	66	3	14
106904	1	69	4	17
107204	1	72	4	17
107304	1	73	4	17
107404	1	74	4	17
107504	1	75	4	17
107604	1	76	4	18
107704	1	77	4	18
107804	1	78	4	19
108004	1	80	4	17
108304	1	83	4	17
108404	1	84	4	17
109004	1	90	4	19
109104	1	91	4	19
109204	1	92	4	17
109304	1	93	4	17
109904	1	99	4	15
110004	1	100	4	19
110104	1	101	4	19
110504	1	105	4	16
110805	1	108	5	22
111205	1	112	5	23
111605	1	116	5	24
112005	1	120	5	20
112105	1	121	5	22
112205	1	122	5	22
112605	1	126	5	24
112805	1	128	5	24
113205	1	132	5	23
113505	1	135	5	24
113605	1	136	5	23
113705	1	137	5	24
113805	1	138	5	21

## Sheet: Observation Info gathering
Consultation ID	Staff ID	Self-medication enquiry in the consultation (number)	Addressed Who is the patient? (no=1, yes=2, not known(nk)=4)	Addressed Symptoms? (no=1, yes=2, nk=4)	Addressed: When did the symptoms start? (no=1, yes=2, nk=4)	Addressed Actions taken? (no=1, yes=2, nk=4)	Addressed Concurrent medication? (no=1, yes=2, nk=4)	Addressed Coexisting health conditions? (no=1, yes=2, nk=4)	Sum of addressed parameters
100201	1	S1	2	2	1	1	2	1	3
100301	2	S1	2	2	1	2	1	2	4
100401	3	S1	2	2	2	1	1	1	3
100501	3	S1	2	2	1	1	1	1	2
100601	3	S1	2	2	1	2	2	1	4
100901	3	S1	2	2	2	1	2	1	4
101001	4	S1	2	1	1	2	2	1	3
101301	1	S1	2	2	2	1	4	1	3
101701	6	S1	2	2	1	2	2	1	4
101801	6	S1	1	1	1	1	1	1	0
102201	4	S1	1	1	1	1	1	1	0
102201	4	S2	2	2	1	2	2	1	4
102301	6	S1	1	1	1	1	1	1	0
103101	3	S1	2	2	1	1	2	2	4
103301	3	S1	1	1	1	1	1	1	0
103301	3	S2	2	2	4	4	1	1	2
103401	3	S1	2	2	2	1	1	1	3
103501	6	S1	2	1	1	2	2	1	3
103501	6	S2	2	1	1	1	2	1	2
103501	6	S3	2	2	1	1	2	1	3
103601	6	S1	1	1	1	1	1	1	0
103601	6	S2	2	2	2	2	2	2	6
104401	3	S1	1	2	2	1	1	1	2
104401	3	S2	2	2	1	1	2	1	3
104601	3	S1	2	2	1	1	2	2	4
104801	4	S1	2	1	1	1	2	1	2
105001	1	S1	2	2	1	2	2	1	4
105401	5	S1	2	2	1	2	1	1	3
105801	1	S1	4	1	2	1	4	1	1
105801	1	S2	4	1	1	1	4	1	0
105801	1	S3	4	1	1	1	4	1	0
105801	1	S4	4	1	1	1	4	1	0
105801	1	S5	2	2	1	2	4	1	3
105901	1	S1	2	1	1	1	1	1	1
106001	3	S1	2	2	1	1	2	2	4
106101	3	S1	2	1	1	1	4	1	1
106101	3	S2	2	1	1	1	4	1	1
106101	3	S3	2	1	1	1	4	1	1
106101	3	S4	2	1	1	1	4	1	1
200101	5	S1	2	2	4	4	4	4	2
200301	2	S1	2	2	1	1	1	1	2
200601	2	S1	2	1	1	1	2	1	2
200901	2	S1	1	1	1	1	1	1	0
200901	2	S2	2	1	1	1	1	1	1
202001	2	S1	1	1	1	1	1	1	0
202101	4	S1	2	2	1	1	2	1	3
202401	1	S1	2	1	1	1	1	1	1
202401	1	S2	2	2	2	2	1	1	4
202501	4	S1	2	1	1	1	1	1	1
202701	3	S1	2	2	1	2	1	1	3
202901	4	S1	2	2	2	2	1	1	4
203101	6	S1	2	1	1	1	1	1	1
203201	6	S1	1	1	1	1	1	1	0
203201	6	S2	2	2	1	1	1	1	2
203301	5	S1	1	1	1	1	1	1	0
203301	5	S2	1	2	1	2	1	1	2
203301	5	S3	1	2	1	1	1	1	1
203401	3	S1	2	1	1	1	2	1	2
203501	4	S1	1	1	1	1	1	1	0
203601	3	S1	2	2	1	1	1	2	3
203701	5	S1	1	1	1	1	1	1	0
203701	5	S2	2	1	1	1	2	1	2
203701	5	S3	2	1	1	1	1	1	1
203701	5	S4	1	1	1	1	1	1	0
203701	5	S5	1	1	1	1	1	1	0
203701	5	S6	2	4	4	2	1	2	3
203802	10	S1	2	2	1	1	1	1	2
203802	10	S2	1	1	1	1	1	1	0
203902	10	S1	2	1	1	1	1	1	1
204002	8	S1	2	2	1	2	2	1	4
204102	7	S1	2	1	1	2	2	1	3
204102	7	S2	2	1	1	2	2	1	3
204202	9	S1	2	1	1	1	2	1	2
204202	9	S2	2	1	1	1	2	1	2
204302	9	S1	2	2	1	1	1	1	2
204302	9	S2	1	1	1	1	1	1	0
204502	10	S1	2	4	1	2	2	2	4
204502	10	S2	2	1	2	1	2	1	3
300402	9	S1	1	1	1	1	1	1	0
300602	8	S1	2	2	1	2	1	1	3
300702	10	S1	1	1	1	1	1	1	0
300702	10	S2	2	1	1	1	1	1	1
301002	10	S1	2	1	1	1	1	1	1
100303	11	S1	2	2	1	1	1	1	2
100603	11	S1	1	2	2	1	2	1	3
100603	11	S2	1	2	2	1	2	1	3
100703	11	S1	2	1	1	2	2	1	3
100703	11	S2	4	4	4	4	4	4	0
100703	11	S3	2	2	1	1	2	1	3
100703	11	S4	1	1	1	1	1	1	0
101103	11	S1	1	1	1	1	1	1	0
101103	11	S2	2	2	1	1	1	1	2
101103	11	S3	2	2	1	1	1	1	2
101103	11	S4	1	1	1	1	1	1	0
101703	11	S1	2	2	2	1	1	1	3
101703	11	S2	1	1	1	1	1	1	0
101903	11	S1	1	1	1	1	2	1	1
102003	11	S1	2	2	1	1	1	1	2
102103	14	S2	2	2	1	1	1	1	2
102503	12	S1	2	2	1	2	1	1	3
102703	12	S1	1	1	1	1	1	1	0
103303	11	S2	2	2	1	2	2	2	5
104103	11	S1	1	2	1	1	1	1	1
104403	11	S1	2	2	1	1	2	1	3
104803	13	S1	1	1	1	1	1	1	0
104803	13	S2	2	2	1	2	1	1	3
104903	11	S1	2	1	1	1	2	1	2
104903	11	S2	2	1	1	1	2	1	2
104903	11	S3	1	2	1	2	2	1	3
105203	13	S1	1	1	1	1	1	1	0
106003	11	S1	2	1	1	1	2	1	2
106003	11	S2	2	2	1	2	2	1	4
106103	11	S1	1	1	1	1	1	1	0
106403	14	S1	1	1	1	1	1	1	0
106403	14	S2	1	1	1	1	1	1	0
106403	14	S3	1	1	1	1	1	1	0
106403	14	S4	1	1	1	1	1	1	0
106503	13	S1	2	1	1	1	1	1	1
106503	13	S2	1	1	1	1	1	1	0
106503	13	S3	2	1	1	1	1	1	1
106503	13	S4	1	1	1	1	1	1	0
106503	13	S5	1	2	2	1	1	1	2
106503	13	S6	1	1	1	1	1	1	0
106603	14	S1	1	1	1	1	1	1	0
106904	17	S1	2	1	1	2	2	1	3
107204	17	S1	1	2	1	1	2	2	3
107304	17	S1	1	1	1	1	1	1	0
107404	17	S1	2	2	1	2	2	1	4
107404	17	S2	2	2	1	2	2	1	4
107504	17	S1	2	2	1	2	2	1	4
107604	18	S1	2	2	1	1	2	1	3
107604	18	S2	1	2	1	1	1	1	1
107704	18	S1	1	2	1	1	1	1	1
107704	18	S2	1	1	1	1	1	1	0
107804	19	S1	2	1	1	1	2	1	2
108004	17	S1	1	1	1	1	1	1	0
108004	17	S2	1	1	1	1	1	1	0
108004	17	S3	1	1	1	1	1	1	0
108004	17	S4	1	1	1	1	1	1	0
108304	17	S1	1	1	1	1	1	1	0
108404	17	S1	1	1	1	1	1	1	0
108404	17	S2	2	2	1	2	1	1	3
109004	19	S1	2	2	1	2	1	1	3
109104	19	S1	2	2	2	1	2	2	5
109104	19	S2	2	2	2	1	2	2	5
109204	17	S1	2	1	1	1	2	1	2
109304	17	S1	2	2	1	1	1	1	2
109304	17	S2	2	1	1	1	1	1	1
109904	15	S1	2	1	1	1	2	1	2
109904	15	S2	1	1	1	1	1	1	0
109904	15	S3	1	1	1	1	1	1	0
109904	15	S4	2	1	1	1	2	1	2
110104	19	S1	1	1	1	1	2	1	1
110504	16	S1	2	2	2	2	1	1	4
110504	16	S2	2	2	4	2	2	4	4
110805	22	S1	2	2	1	1	1	1	2
111205	23	S1	2	1	1	1	2	1	2
111605	24	S1	1	1	1	1	1	1	0
112005	20	S1	1	1	1	1	1	1	0
112005	20	S2	2	1	1	1	2	2	3
112005	20	S3	2	2	2	2	2	1	5
112105	22	S1	2	2	1	2	2	1	4
112605	24	S1	2	1	1	1	1	1	1
112805	24	S1	2	2	1	1	2	1	3
113205	23	S1	2	2	1	2	1	1	3
113505	24	S1	2	1	1	1	1	1	1
113605	23	S1	2	1	1	1	2	1	2
113605	23	S2	2	2	1	2	2	1	4
113705	24	S1	2	2	1	2	2	2	5
113805	21	S1	2	1	1	2	1	1	2

## Sheet: Observation Info provision
Consultation ID	Self-medication enquiry in the consultation (number)	Dispensed medication in the enquiry (character)	Addressed Clinical effect (no=1, yes=2, not known=4)	Addressed Dosage (no=1, yes=2, nk=4)	Addressed Duration of administration (no=1, yes=2, nk=4)	Addressed Route of asministration (no=1, yes=2, nk=4)	Addressed When to see a physician (no=1, yes=2, nk=4)	Addressed Side effects (no=1, yes=2, nk=4)	Sum of addressed parameters
100201	S1	A	2	2	2	2	2	1	5
100301	S1	A	2	1	1	1	1	1	1
100401	S1	A	4	1	1	2	1	1	1
100501	S1	A	2	2	1	1	1	1	2
100601	S1	A	2	4	1	2	1	1	2
100901	S1	A	2	2	4	2	1	1	3
101001	S1	B	1	1	1	1	1	1	0
101301	S1	A	1	2	2	1	2	1	3
101701	S1	A	2	2	1	2	1	1	3
101801	S1	A	1	2	1	2	1	1	2
102201	S1	A	1	1	1	1	1	1	0
102201	S2	B	2	2	1	2	1	1	3
102301	S1	A	1	2	2	1	1	1	2
103101	S1	A	2	2	1	1	2	1	3
103301	S1	A	1	1	1	1	1	1	0
103301	S2	C	2	1	1	1	1	1	1
103401	S1	A	2	2	1	2	1	1	3
103501	S1	A	2	1	1	1	1	1	1
103501	S2	B	1	1	1	2	1	1	1
103501	S3	C	1	2	1	2	1	1	2
103501	S3	D	2	1	1	2	1	1	2
103601	S2	B	2	2	2	2	1	1	4
104401	S1	A	2	2	1	2	1	1	3
104401	S2	B	1	1	1	1	1	1	0
104601	S1	A	1	2	1	2	1	2	3
104801	S1	A	1	1	1	1	1	1	0
105001	S1	B	2	2	1	2	1	1	3
105801	S1	A	1	1	1	1	1	1	0
105801	S2	B	1	1	1	1	1	1	0
105801	S3	C	1	1	1	1	1	1	0
105801	S4	D	1	1	1	1	1	1	0
105901	S1	A	1	1	1	1	1	1	0
106001	S1	A	1	2	2	2	1	2	4
106101	S1	A	1	1	1	1	1	1	0
106101	S2	B	1	1	1	1	1	1	0
106101	S3	C	1	1	1	1	1	1	0
106101	S4	D	1	1	1	1	1	1	0
106201	S1	A	2	1	1	1	1	1	1
106201	S1	C	2	1	1	2	1	1	2
200301	S1	A	1	1	1	1	1	1	0
200601	S1	A	1	1	1	1	1	1	0
200901	S1	A	1	1	1	1	1	1	0
200901	S2	B	1	1	1	1	1	1	0
202001	S1	A	1	1	1	1	1	1	0
202101	S1	A	1	2	1	2	1	1	2
202401	S2	D	2	1	1	1	1	1	1
202501	S1	A	2	2	1	1	1	1	2
202701	S1	A	1	1	1	1	1	1	0
202901	S1	A	1	1	1	1	1	1	0
203101	S1	B	1	1	1	1	1	1	0
203201	S1	B	2	2	1	2	1	1	3
203201	S2	C	2	2	2	2	1	1	4
203301	S1	A	1	1	1	1	1	1	0
203301	S1	B	1	1	1	1	1	1	0
203401	S1	A	1	1	1	1	1	1	0
203601	S1	A	2	2	1	2	2	1	4
203701	S1	A	2	1	1	1	1	1	1
203701	S2	B	1	1	1	1	1	1	0
203701	S3	C	1	2	1	1	1	1	1
203701	S3	D	1	1	1	1	1	1	0
203701	S4	E	2	1	1	1	1	1	1
203701	S5	F	1	1	1	1	1	1	0
203701	S6	G	4	2	2	1	1	1	2
203802	S1	A	1	1	1	1	1	1	0
203802	S2	B	1	1	1	1	1	1	0
203902	S1	A	1	1	1	1	1	1	0
204002	S1	A	2	1	1	1	1	1	1
204102	S1	A	1	1	1	1	1	1	0
204102	S2	B	1	2	1	2	1	1	2
204202	S1	A	2	1	1	1	1	1	1
204202	S2	B	1	1	1	1	1	1	0
204302	S1	A	1	2	2	2	1	1	3
204302	S2	B	1	1	1	1	1	1	0
204502	S1	C	1	2	1	1	1	1	1
204502	S2	F	1	2	1	1	1	1	1
300602	S1	A	2	2	1	2	1	1	3
300702	S1	A	1	1	1	1	1	1	0
300702	S2	B	1	1	1	1	1	1	0
301002	S1	A	1	1	1	1	1	1	0
100303	S1	A	2	1	1	1	1	1	1
100603	S1	A	2	4	1	1	1	1	1
100603	S2	B	2	2	2	2	2	1	5
100703	S1	A	1	1	1	1	1	1	0
100703	S2	B	1	1	1	1	1	1	0
100703	S3	C	1	4	1	1	1	1	0
100703	S4	D	1	1	1	1	1	1	0
101103	S1	A	1	1	1	1	1	1	0
101103	S2	B	1	1	1	1	2	1	1
101103	S3	C	1	4	4	4	2	1	1
101103	S4	D	1	1	1	1	1	1	0
101703	S1	A	2	4	1	2	2	1	3
101703	S2	B	1	1	1	1	1	1	0
101903	S1	A	1	1	1	1	1	1	0
102003	S1	A	1	2	1	2	2	1	3
102103	S1	A	1	4	1	1	4	1	0
102503	S1	A	1	1	1	1	2	1	1
102703	S1	A	1	1	1	2	1	1	1
104103	S1	A	1	1	1	2	1	1	1
104403	S1	A	2	4	4	2	2	1	3
104803	S1	A	1	1	1	1	1	1	0
104803	S2	B	2	1	1	1	1	1	1
104903	S1	A	1	1	2	1	1	1	1
104903	S2	B	1	1	1	1	1	1	0
104903	S3	C	2	4	1	1	1	1	1
105203	S1	A	1	2	1	2	1	1	2
106003	S1	A	1	1	1	1	1	1	0
106003	S2	B	1	1	1	1	1	1	0
106103	S1	A	2	1	1	1	2	1	2
106403	S1	A	1	1	1	1	1	1	0
106403	S2	B	1	1	1	1	1	1	0
106403	S3	C	1	1	1	1	1	1	0
106403	S4	D	1	1	1	1	1	1	0
106503	S2	B	1	1	1	1	1	1	0
106503	S3	C	1	1	1	1	1	1	0
106503	S5	F	2	4	1	1	1	1	1
106503	S6	G	1	1	1	1	1	1	0
106904	S1	A	1	1	1	2	1	1	1
107204	S1	A	1	2	1	2	1	1	2
107304	S1	A	1	1	1	1	1	1	0
107404	S1	A	2	2	1	2	1	1	3
107404	S2	B	1	2	1	1	1	2	2
107504	S1	A	2	4	1	2	1	1	2
107604	S1	A	1	2	2	1	1	1	2
107604	S2	C	2	2	1	2	1	1	3
107704	S1	A	2	4	1	2	1	1	2
107704	S2	B	1	2	1	2	1	1	2
107804	S1	A	2	2	2	2	1	1	4
108004	S1	A	1	1	1	1	1	1	0
108004	S2	B	1	1	1	1	1	1	0
108004	S3	C	1	1	1	1	1	1	0
108004	S4	D	1	1	1	1	1	1	0
108304	S1	A	2	2	1	2	1	1	3
108404	S1	A	1	1	1	1	1	1	0
108404	S2	B	2	2	1	2	1	1	3
108404	S2	C	1	1	1	1	1	1	0
109004	S1	A	2	4	2	2	1	1	3
109104	S1	A	2	2	2	2	2	1	5
109104	S2	B	1	1	1	2	2	1	2
109204	S1	A	1	2	1	2	1	1	2
109304	S1	A	2	4	1	1	1	1	1
109904	S1	A	1	2	1	2	1	1	2
109904	S2	B	1	1	1	1	1	1	0
109904	S3	C	1	1	1	1	1	1	0
109904	S4	E	2	2	1	2	1	1	3
110104	S1	A	1	4	1	1	1	1	0
110504	S1	A	4	2	2	2	2	1	4
110504	S2	B	2	2	1	2	2	1	4
110805	S1	A	2	2	1	2	2	1	4
111205	S1	A	1	2	2	1	1	1	2
111605	S1	A	1	1	1	1	1	1	0
112005	S1	A	1	1	2	1	1	1	1
112005	S2	C	1	1	1	1	1	1	0
112005	S3	G	2	4	1	2	4	1	2
112105	S1	A	4	2	1	2	1	1	2
112605	S1	A	1	2	1	1	1	1	1
112805	S1	A	2	2	1	2	1	1	3
113205	S1	A	1	1	1	1	2	1	1
113505	S1	A	2	1	1	1	1	1	1
113605	S1	A	1	1	1	1	1	1	0
113605	S2	B	1	1	1	1	1	1	0
113705	S1	A	2	2	1	2	2	1	4
113805	S1	A	2	2	1	2	1	1	3

## Sheet: Observation Qu staff
Staff ID	Pharmacy ID	Gender (female=1; male=2)	Age [years]	Profession (pharmacists: owner=1; pharmacist: manager=2; pharmacist=3; pharmaceutical engineer=4; PTA=6; trainee pharmacist=8; PTA in training=9)	Work experience [years]	Weekly working time [hours]	Frequency of activity in counter sales (Always=5; frequently=4; sometimes=3; seldom=2; never=1)
1	1	1	25	6	3	40	5
2	1	1	49	6	33	20	5
3	1	1	32	3	9	40	5
4	1	1	32	6	15	40	5
5	1	1	27	6	8.5	35	4
6	1	1	37	6	16	15	2
7	2	1	26	6	7	40	4
8	2	1	42	6	17	25	5
9	2	1	47	6	28	33	5
10	2	1	44	3	16	15	5
11	3	1	27	3	4	20	4
12	3	1	59	4	41	37	3
13	3	1	25	6	6	40	4
14	3	1	53	4	30	36	4
15	4	1	42	6	24	30	5
16	4	1	33	6	3	30	4
17	4	1	30	8	4	40	4
18	4	1	35	1	10	45	3
19	4	1	50	4	30	38	4
20	5	1	25	6	5	38	5
21	5	1	44	6	25.5	35	4
22	5	1	30	3	4	40	3
23	5	1	40	6	19	39	4
24	5	1	26	6	2	38	4
